# Supplementary material for: Short cell cycle duration is a phenotype of human epidermal stem cells
Source: Stem Cell Res Ther. 2024 Mar 13;15:76. doi: 10.1186/s13287-024-03670-y (PMC10935907; doi:10.1186/s13287-024-03670-y)
Supplement: Supplementary file 3 — Supplementary Material 3 [file 13287_2024_3670_MOESM3_ESM.xlsx]

## Sheet: EXP
Colony 1					Colony 2					Colony 3					Colony 4					Colony 5					Colony 6					Colony 7					Colony 8					Colony 9					Colony 10
Generation	T1	T2	ΔT(hrs)	Division type	Generation	T1	T2	ΔT(hrs)	Division type	Generation	T1	T2	ΔT(hrs)	Division type	Generation	T1	T2	ΔT(hrs)	Division type	Generation	T1	T2	ΔT(hrs)	Division type	Generation	T1	T2	ΔT(hrs)	Division type	Generation	T1	T2	ΔT(hrs)	Division type	Generation	T1	T2	ΔT(hrs)	Division type	Generation	T1	T2	ΔT(hrs)	Division type	Generation	T1	T2	ΔT(hrs)	Division type
1	0	3d22h	94	PP	1	0	4d 0h	96	PP	1	0	3d 4h	76	PP	1	0	4d11h	107	PP	1	0	3d13h	85	PP	1	0	5d19h	139	PP	1	0	8d6h	198	PP	1	0	5d1h	121	PP	1	0	5d10h	130	PP	1	0	4d10h	106	PP
2	3d22h	4d16h	18	PP	2	4d 0h	4d 20h	20	PP	2	3d 4h	3d 21h	17	PP	2	4d11h	5d4h	17	PP	2	3d13h	4d17h	28	PP	2	5d19h	6d19h	24	PP	2	8d6h	8d23h	17	PP	2	5d1h	5d21h	20	PP	2	5d10h	6d3h	17	PP	2	4d10h	5d5h	19	PP
2	3d22h	4d15h	17	PP	2	4d 0h	4d 17h	17	PP	2	3d 4h	3d 20h	16	PP	2	4d11h	5d20h	33	PP	2	3d13h	4d22h	33	PP	2	5d19h	7d6h	35	PP	2	8d6h	9d0h	18	PP	2	5d1h	6d2h	25	PP	2	5d10h	6d6h	20	PP	2	4d10h	5d5h	19	PP
3	4d16h	5d10h	18	PP	3	4d 20h	5d 13h	17	PP	3	3d 21h	4d 10h	13	PP	3	5d4h	5d21h	17	PP	3	4d17h	5d19h	26	PP	3	6d19h	7d21h	26	PP	3	8d23h	9d13h	14	PP	3	5d21h	7d16h	43	DD	3	6d3h	7d	21	PP	3	5d5h	6d0h	19	PP
3	4d16h	5d9h	17	PP	3	4d 20h	5d 12h	16	PP	3	3d 21h	4d 12h	15	PP	3	5d4h	5d18h	14	PP	3	4d17h	6d4h	35	PP	3	6d19h	8d21h	50	PP	3	8d23h	9d12h	13	PP	3	5d21h	6d16h	19	PP	3	6d3h	6d21h	18	PP	3	5d5h	6d6h	25	PP
3	4d15h	5d9h	18	PP	3	4d 17h	5d 8h	15	PP	3	3d 20h	4d 9h	13	PP	3	5d20h	6d12h	16	PP	3	4d22h	6d9h	35	PP	3	7d6h	7d21h	15	PP	3	9d0h	9d16h	16	PP	3	6d2h	6d21h	19	PP	3	6d6h	7d	18	PD	3	5d5h	6d9h	28	PD
3	4d15h	5d8h	17	PP	3	4d 17h	5d 7h	14	PP	3	3d 20h	4d 11h	15	PP	3	5d20h	6d10h	14	PP	3	4d22h	6d9h	35	PP	3	7d6h	8d0h	18	PP	3	9d0h	9d16h	16	PP	3	6d2h	6d21h	19	PD	3	6d6h	7d22h	40	PP	3	5d5h	6d1h	20	PD
4	5d10h	B			4	5d 13h	6d 7h	18	PU	4	4d 10h	5d 3h	17	PP	4	5d21h	6d18h	21	PP	4	5d19h	6d22h	27	PP	4	7d21h	9d10h	37	PP	4	9d13h	10d11h	22	PP	4	7d16h	D			4	7d	7d20h	20	PP	4	6d0h	8d2h	50	DD
4	5d10h	6d1h	15	PP	4	5d 13h	6d 12h	23	PP	4	4d 10h	4d 22h	12	PP	4	5d21h	7d10h	37	PP	4	5d19h	7d13h	42	PU	4	7d21h	8d16h	19	PP	4	9d13h	10d7h	18	PP	4	7d16h	D			4	7d	7d22h	22	PD	4	6d0h	6d16h	16	PP
4	5d9h	6d0h	15	PP	4	5d 12h	6d 3h	15	PP	4	4d 12h	5d 2h	14	PP	4	5d18h	6d9h	15	PP	4	6d4h	7d12h	32	PU	4	8d21h	B			4	9d12h	10d7h	19	PP	4	6d16h	7d14h	22	PD	4	6d21h	7d15h	18	PP	4	6d6h	7d2h	20	PP
4	5d9h	6d6h	21	PD	4	5d 12h	6d 12h	24	PP	4	4d 12h	5d 2h	14	PP	4	5d18h	7d	30	PP	4	6d4h	7d1h	21	PP	4	8d21h	9d13h	16	PP	4	9d16h	11d13h	45	PP	4	6d16h	7d11h	19	PP	4	6d21h	7d19h	22	PP	4	6d6h	7d21h	39	DD
4	5d9h	6d20h	35	DD	4	5d 8h	6d21h	33	DD	4	4d 9h	5d 3h	18	PP	4	6d12h	7d4h	16	PP	4	6d9h	6d23h	14	PP	4	7d21h	8d12h	15	PP	5	10d11h	11d16h	29	PP	4	6d21h	7d14h	17	PD	4	7d	Bd			4	6d9h	Bd
4	5d8h	5d23h	15	PP	4	5d 8h	6d 0h	16	PP	4	4d 9h	5d 0h	15	PP	4	6d12h	7d1h	13	PU	4	6d9h	8d0h	39	UU	4	7d21h	8d17h	20	PP	5	10d7h	11d6h	23	DP	4	6d21h	7d16h	19	PP	4	7d	7d19h	19	PP	4	6d9h	7d4h	19	PP
4	5d8h	7d9h	49	PP	4	5d 7h	6d 0h	17	PP	4	4d 11h	5d 2h	15	PP	4	6d10h	6d23h	13	PP	4	6d9h	7d5h	20	PP	4	8d0h	8d17h	17	PP	5	10d7h	11d0h	17	PP	4	6d21h	D			4	7d22h	8d22h	24	PP	4	6d1h	Bd
5	6d1h	7d8h	31	PP	4	5d 7h	6d 1h	18	PP	4	4d 11h	5d 3h	16	PP	4	6d10h	6d23h	13	PP	4	6d9h	7d4h	19	PU	4	8d0h	9d3h	27	PP	5	10d7h	11d3h	20	PP	4	6d21h	7d16h	19	PD	4	7d22h	9d1h	27	UU	4	6d1h	6d22h	21	PD
5	6d1h	6d18h	17	PD	5	6d 7h	7d 6h	23	PP	5	5d 3h	5d 19h	16	PP	5	6d18h	7d9h	15	PP	5	6d22h	8d4h	30	PP	5	9d10h	10d2h	16	PP	5	10d7h	11d18h	35	PP	5	7d14h	8d12h	22	PD	5	7d20h	10d9h	61	UU	5	8d2h	D
5	6d0h	6d12h	12	PP	5	6d 12h	7d 6h	18	PP	5	5d 3h	6d 0h	21	PP	5	6d18h	7d7h	13	PP	5	6d22h	7d20h	22	PD	5	9d10h	10d5h	19	PD	5	10d11h	11d10h	23	PP	5	7d14h	9d	34	Bd	5	7d20h	8d20h	24	PP	5	8d2h	D
5	6d0h	7d1h	25	PP	5	6d 12h	7d 6h	18	PP	5	4d 22h	5d 15h	17	PP	5	7d10h	8d23h	37	PD	5	7d13h	B			5	8d16h	9d12h	20	PP	5	10d11h	11d17h	30	PD	5	7d11h	8d4h	17	PP	5	7d22h	8d18h	20	PP	5	6d16h	7d19h	27	PU
5	6d6h	7d10h	28	DD	5	6d 3h	6d 21h	18	PP	5	4d 22h	5d 11h	13	PP	5	7d10h	8d18h	32	PP	5	7d12h	9d2h	38	PP	5	8d16h	9d12h	20	PD	5	10d19h	D			5	7d11h	8d10h	23	PP	5	7d22h	D			5	6d16h	7d9h	17	PP
5	6d6h	7d11h	29	PP	5	6d 3h	6d 17h	14	PP	5	5d 2h	5d 20h	18	PD	5	6d9h	6d22h	13	PP	5	7d1h	7d20h	19	PP	5	9d13h	10d12h	23	DD	5	10d11h	D			5	7d14h	8d12h	22	UU	5	7d15h	8d14h	23	PP	5	7d2h	7d18h	16	PP
5	6d20h	D			5	6d 12h	7d 6h	18	PP	5	5d 2h	5d 17h	15	PP	5	6d9h	6d22h	13	PP	5	7d1h	7d23h	22	PP	5	9d13h	11d1h	36	PD	5	10d11h	D			5	7d14h	D			5	7d15h	8d15h	24	PP	5	7d2h	7d22h	20	PP
5	6d20h	D			5	6d 12h	7d 6h	18	PP	5	5d 2h	5d 19h	17	PP	5	7d	7d23h	23	PU	5	6d23h	7d18h	19	PP	5	8d12h	9d4h	16	PP	5	13d12h	D			5	7d16h	B			5	7d19h	8d17h	22	PP	5	7d21h	D
5	5d23h	6d15h	16	PD	5	6d 21h	D			5	5d 2h	8d5h	75	DD	5	7d	8d2h	26	PP	5	6d23h	7d21h	22	PP	5	8d12h	9d4h	16	PP	5	13d12h	D			5	7d16h	8d11h	19	PP	5	7d19h	8d16h	21	PP	5	7d21h	D
5	5d23h	6d15h	16	PP	5	6d 21h	D			5	5d 3h	5d 18h	15	PU	5	7d4h	8d6h	26	PU	5	7d5h	B			5	8d17h	9d22h	29	PD	5	11d13h	12d7h	18	PP	5	7d16h	D			5	7d19h	8d16h	21	PP	5	7d4h	8d10h	30	PP
5	7d9h	8d10h	25	PP	5	6d 0h	6d 17h	17	PP	5	5d 3h	6d 0h	21	PU	5	7d4h	7d17h	13	PP	5	7d5h	8d4h	23	PP	5	8d17h	9d11h	18	PD	5	11d13h	12d6h	17	PP	5	7d16h	8d20h	28	PD	5	7d19h	8d21h	26	PP	5	7d4h	7d21h	17	PP
5	7d9h	8d17h	32	PD	5	6d 0h	6d 16h	16	PP	5	5d 0h	5d 14h	14	PU	5	7d1h	7d12h	11	PU	5	7d4h	8d0h	20	PP	5	8d17h	9d10h	17	PP	6	11d18h	D			6	8d12h	D			5	8d22h	9d16h	18	PU	5	6d22h	10d1h	75	UU
6	7d8h	10d13h	77	UU	5	6d 0h	6d 16h	16	PP	5	5d 0h	5d 15h	15	PD	5	6d23h	7d10h	11	PP	6	8d4h	9d2h	22	PP	5	8d17h	9d8h	15	PP	6	11d18h	D			6	8d12h	9d12h	24	UU	5	8d22h	9d17h	19	UU	5	6d22h	D
6	7d8h	8d10h	26	PP	5	6d 0h	6d 17h	17	PU	5	5d 2h	5d 21h	19	PD	5	6d23h	7d15h	16	PP	6	8d4h	9d6h	26	UU	5	9d3h	9d18h	15	PD	6	11d16h	12d17h	25	PD	6	8d4h	9d10h	30	UU	5	9d1h	U			6	7d19h	9d22h	51	UU
6	6d18h	D			5	6d 1h	6d 18h	17	PP	5	5d 2h	5d 22h	20	PP	5	6d23h	7d13h	14	UU	6	7d20h	D			5	9d3h	9d18h	15	PP	6	11d16h	13d8h	40	PP	6	8d4h	8d23h	19	UU	5	9d1h	U			6	7d19h	8d4h	9	PP
6	6d18h	7d13h	19	PP	5	6d 1h	6d 16h	15	PP	5	5d 3h	5d 19h	16	PP	5	6d23h	7d15h	16	PU	6	7d20h	8d23h	27	PP	6	10d2h	11d9h	31	PU	6	11d6h	12d17h	35	PD	6	8d10h	9d20h	34	UU	6	10d9h	U			6	7d9h	8d16h	31	PD
6	6d12h	7d7h	19	PD	6	7d 6h	7d 23h	17	PP	5	5d 3h	5d 21h	18	PP	6	7d9h	7d22h	13	PP	6	9d8h	B			6	10d2h	10d23h	21	DD	6	11d6h	D			6	8d10h	9d20h	34	UU	6	10d9h	U			6	7d9h	8d9h	24	PD
6	6d12h	7d11h	23	PP	6	7d 6h	8d 0h	18	PP	6	5d 19h	6d 8h	13	PP	6	7d9h	7d22h	13	PP	6	9d2h	10d1h	23	UU	6	10d5h	D			6	11d0h	11d18h	18	PP	6	8d12h	B			6	8d20h	9d18h	22	PP	6	7d18h	8d18h	24	PP
6	7d1h	8d1h	24	PD	6	7d 6h	7d 21h	15	PP	6	5d 19h	6d 10h	15	PP	6	7d7h	8d2h	19	PP	6	9d2h	B			6	10d5h	11d15h	34	UU	6	11d0h	11d23h	23	PD	6	8d12h	B			6	8d20h	9d14h	18	PP	6	7d18h	8d21h	27	PP
6	7d1h	7d20h	19	PP	6	7d 6h	7d 22h	16	PP	6	6d 0h	6d 15h	15	PP	6	7d7h	7d22h	15	UU	6	7d20h	8d16h	20	PD	6	9d12h	10d14h	26	DD	6	11d3h	12d0h	21	PD	6	8d11h	9d22h	35	UU	6	8d18h	9d18h	24	UP	6	7d22h	8d18h	20	PP
6	7d10h	D			6	7d 6h	8d 14h	32	PP	6	6d 0h	7d 1h	25	PP	6	8d23h	9d18h	19	PP	6	7d20h	8d15h	19	PP	6	9d12h	10d11h	23	PP	6	11d3h	12d10h	31	PP	6	8d11h	9d19h	32	UU	6	8d18h	9d10h	16	PP	6	7d22h	8d20h	22	PP
6	7d10h	D			6	7d 6h	8d 1h	19	PP	6	5d 15h	6d 7h	16	PU	6	8d23h	11d 0h	49	D	6	7d23h	9d7h	32	PP	6	9d12h	11d1h	37	PP	6	11d18h	B			6	8d20h	D			6	8d14h	9d14h	24	PP	6	8d10h	9d11h	25	PP
6	7d11h	8d13h	26	PP	6	6d 21h	7d 15h	18	PP	6	5d 15h	6d 10h	19	PP	6	8d18h	9d10h	16	UU	6	7d23h	8d16h	17	PP	6	9d12h	D			6	11d18h	B			6	8d20h	B			6	8d14h	9d15h	25	PP	6	8d10h	9d22h	36	PU
6	7d11h	8d12h	25	PD	6	6d 21h	8d 1h	28	PP	6	5d 11h	6d 3h	16	PP	6	8d18h	10d15h	45	UU	6	7d18h	8d14h	20	PP	6	10d12h	D			6	11d10h	12d12h	26	DD	7	9d12h	U			6	8d15h	9d15h	24	PP	6	7d21h	8d12h	15	PU
6	6d15h	7d11h	20	PP	6	6d 17h	7d 9h	16	PU	6	5d 11h	6d 1h	14	PP	6	6d22h	7d15h	17	PU	6	7d18h	8d15h	21	PP	6	10d12h	D			6	11d10h	13d11h	49	PP	7	9d12h	U			6	8d15h	9d14h	23	PP	6	7d21h	8d20h	23	PU
6	6d15h	D			6	6d 17h	7d 10h	17	PP	6	5d 20h	D			6	6d22h	7d13h	15	PP	6	7d21h	8d17h	20	UU	6	11d1h	D			6	11d17h	13d3h	34	PD	7	9d10h	U			6	8d17h	9d17h	24	PP	6	10d1h	U
6	6d15h	7d8h	17	PP	6	7d 6h	8d 14h	32	PP	6	5d 20h	B			6	6d22h	8d2h	28	PP	6	7d21h	8d19h	22	PP	6	11d1h	14d8h	79	DD	6	11d17h	D			7	9d10h	U			6	8d17h	9d18h	25	PP	6	10d1h	U
6	6d15h	7d8h	17	PD	6	7d 6h	8d 1h	19	PP	6	5d 17h	6d 9h	16	PP	6	6d22h	7d13h	15	PP	6	10d9h	B			6	9d4h	10d0h	20	PP	6	12d0h	13d0h	24	DD	7	8d23h	D			6	8d16h	9d10h	18	PP	7	9d22h	U
6	8d17h	D			6	7d 6h	7d 21h	15	PP	6	5d 17h	6d 9h	16	PP	6	7d23h	8d21h	22	PU	6	8d4h	9d12h	32	PU	6	9d4h	9d23h	19	PP	6	12d0h	12d21h	21	PP	7	8d23h	D			6	8d16h	9d8h	16	PP	7	9d22h	U
7	10d13h	U			6	7d 6h	7d 22h	16	PP	6	5d 19h	7d 1h	30	PP	6	8d2h	8d20h	18	PU	6	8d4h	9d5h	25	PP	6	9d4h	10d7h	27	PU	6	12d7h	14d11h	52	UU	7	9d20h	U			6	8d21h	9d17h	20	PP	7	8d4h	Bu
7	10d13h	U			6	6d 17h	7d 11h	18	PP	6	5d 19h	7d10h	39	PD	6	8d2h	8d20h	18	PP	6	8d0h	9d10h	34	PP	6	9d4h	10d6h	26	PP	6	12d7h	13d2h	19	PP	7	9d20h	U			6	8d21h	9d14h	17	PP	7	8d4h	Bu
7	7d7h	8d17h	34	PP	6	6d 17h	7d 10h	17	PP	6	8d 5h	D			6	8d6h	9d2h	20	PP	6	8d0h	9d3h	27	UU	6	9d22h	11d20h	46	PP	6	12d6h	12d22h	16	PP	7	9d20h	U			6	9d16h	10d17h	25	UU	7	8d16h	D
7	7d7h	D			6	6d 16h	7d 6h	14	PP	6	8d 5h	D			6	7d17h	8d9h	16	PP	7	9d2h	10d3h	25	UU	6	9d22h	D			6	12d6h	12d22h	16	PP	7	9d20h	U			6	9d16h	U			7	8d16h	10d6h	38	UU
7	8d1h	D			6	6d 16h	7d 9h	17	PP	6	5d 18h	6d 17h	23	PP	6	7d17h	8d15h	22	PP	7	9d2h	10d5h	27	UU	6	9d11h	D			7	12d7h	D			7	9d22h	U			6	9d17h	U			7	8d9h	9d9h	24	PP
7	8d1h	8d23h	22	PP	6	6d 16h	7d 8h	16	PP	6	6d 0h	6d 17h	17	PP	6	7d12h	8d5h	17	PP	7	9d6h	U			6	9d11h	11d9h	46	DD	7	12d7h	B	33		7	9d22h	U			6	9d17h	U			7	8d9h	D
7	7d20h	8d17h	21	PU	6	6d 16h	7d 6h	14	PP	6	5d 14h	6d 9h	19	PP	6	7d15h	8d9h	18	UU	7	9d6h	U			6	9d10h	10d4h	18	PU	7	13d8h	14d23h	39	UU	7	9d19h	U			7	9d18h	10d13h	19	UU	7	8d18h	9d14h	20	PU
7	7d20h	8d19h	23	PP	6	6d 17h	8d 22h	53	PP	6	5d 15h	6d 15h	24	PP	6	7d15h	8d7h	16	PP	7	8d23h	9d21h	22	UU	6	9d10h	10d17h	31	PD	7	13d8h	14d15h	31	PU	7	9d19h	U			7	9d18h	10d14h	20	UU	7	8d18h	9d11h	17	PU
7	8d12h	D			6	6d 18h	9d 10h	64	UU	6	5d 15h	D			6	7d15h	8d9h	18	UU	7	8d23h	10d10h	35	UU	6	9d8h	10d13h	29	PD	7	12d17h	D								7	9d14h	10d6h	16	UU	7	8d21h	B
7	7d8h	B			6	6d 18h	7d 12h	18	PP	6	5d 21h	D			7	9d10h	11d 0h	38	U	7	10d1h	U			6	9d8h	10d13h	29	DD	7	12d17h	13d13h	20	PD						7	9d14h	10d13h	23	UU	7	8d21h	B
8	10d14h	U			6	6d 16h	7d 12h	20	PP	6	5d 21h	B			7	9d10h	11d 0h	38	U	7	10d1h	U			6	9d18h	10d19h	25	DD	7	11d18h	12d14h	20	PD						7	9d18h	U			7	8d18h	9d14h	20	PU
8	10d14h	U			6	6d 16h	7d 8h	16	PP	6	5d 22h	7d 3h	29	PP	7	10d15h	11d 0h	9	U	7	10d12h	B			6	9d18h	D			7	11d18h	D								7	9d18h	10d21h	27	UU	7	8d18h	9d11h	17	PU
8	10d10h	U			7	7d 23h	8d 23h	24	PP	6	5d 22h	7d 11h	37	PP	7	10d15h	11d 0h	9	U	7	8d14h	9d11h	21	UU	6	9d18h	10d13h	19	PD	7	11d23h	13d15h	40	PD						7	9d10h	10d9h	23	UU	7	8d20h	9d15h	19	PU
8	10d10h	U			7	7d 23h	8d 15h	16	PP	7	6d 8h	6d 22h	14	PP						7	8d14h	9d20h	30	UU	6	9d18h	10d18h	24	PD	7	11d23h	D								7	9d10h	10d18h	32	UU	7	8d20h	9d23h	27	UU
8	9d2h	U			7	8d 0h	8d 18h	18	PP	7	6d 8h	6d 20h	12	PP						7	8d15h	9d10h	19	UU	7	10d23h	D			7	12d0h	B								7	9d14h	B			7	9d11h	U
8	9d2h	U			7	8d 0h	8d 20h	20	PP	7	6d 10h	7d 0h	14	PP						7	8d15h	9d16h	25	UU	7	10d23h	D			7	12d0h	D								7	9d14h	10d14h	24	UU	7	9d11h	U
8	10d20h	U			7	7d 21h	8d 14h	17	UU	7	6d 10h	6d 23h	13	PP						7	8d19h	9d21h	26	UU	7	10d14h	D			7	12d10h	13d5h	19	PP						7	9d15h	10d17h	26	UU	7	9d22h	U
8	10d20h	U			7	7d 21h	8d 16h	19	PP	7	6d 15h	7d 10h	19	PP						7	8d19h	10d4h	33	UU	7	10d14h	D			7	12d10h	13d3h	17	PP						7	9d15h	10d14h	23	UU	7	9d22h	U
8	9d10h	U			7	7d 22h	8d 18h	20	PP	7	6d 15h	7d 10h	19	UU						7	9d12h	U			7	10d11h	12d16h	53	PP	7	13d7h	B								7	9d15h	10d14h	23	UU	7	8d12h	U
8	9d10h	U			7	7d 22h	8d 15h	17	PU	7	7d 1h	7d 19h	18	PP						7	9d12h	10d10h	22	UU	7	10d11h	12d0h	37	PD	7	13d7h	14d10h	27	UU						7	9d15h	10d10h	19	UU	7	8d12h	D
8	8d12h	D			7	8d 14h	9d 19h	29	PU	7	7d 1h	7d 20h	19	PP						7	9d5h	10d3h	22	UU	7	11d1h	B	27		7	13d6h	B								7	9d14h	B			7	8d20h	Bu
8	8d12h	D			7	8d 14h	9d 11h	21	PU	7	6d 7h	7d 1h	18	PP						7	9d5h	10d14h	33	UU	7	11d1h	12d0h	23	PP	7	12d12h	D								7	9d14h	10d12h	22	UU	7	8d20h	U
8	8d17h	D			7	8d 1h	8d 22h	21	UU	7	6d 10h	7d 3h	17	PP						7	9d10h	10d12h	26	UU	7	14d8h	D			7	12d12h	D								7	9d17h	10d13h	20	UU	8	10d6h	U
8	10d10h	U			7	8d 1h	8d 20h	19	PP	7	6d 10h	7d 9h	23	PP						7	9d10h	10d23h	37	UU	7	14d8h	D			7	13d11h	14d13h	26	UU						7	9d17h	10d21h	28	UU	8	10d6h	U
8	10d10h	U			7	7d 15h	8d 8h	17	PP	7	6d 3h	7d 3h	24	PP						7	9d3h	U			7	10d0h	B			7	13d11h	B								7	9d18h	10d13h	19	UU	8	9d9h	U
8	10d10h	U			7	7d 15h	8d 10h	19	PP	7	6d 3h	6d 20h	17	PU						7	9d3h	U			7	10d0h	11d4h	28	PD	7	13d3h	14d1h	22	UU						7	9d18h	10d14h	20	UU	8	9d9h	U
8	10d10h	U			7	8d 1h	9d 0h	23	PP	7	6d 1h	6d 15h	14	PP						8	10d3h	U			7	9d23h	10d21h	22	DD	7	13d3h	D								7	9d10h	10d8h	22	UU	8	9d14h	U
					7	8d 1h	8d 23h	22	PD	7	6d 1h	6d 21h	20	PP						8	10d3h	U			7	9d23h	10d21h	22	DU	7	13d0h	D								7	9d10h	10d11h	25	UU	8	9d14h	U
					7	7d 9h	8d 13h	28	PP	7	6d 17h	B								8	10d5h	U			7	10d7h	11d13h	30	DD	7	13d0h	D								7	9d8h	10d16h	32	UU	8	9d11h	U
					7	7d 9h	8d 6h	21	PP	7	6d 9h	7d19h	34	PP						8	10d5h	U			7	10d6h	11d16h	34	PD	7	12d21h	14d4h	31	UU						7	9d8h	10d6h	22	UU	8	9d11h	U
					7	7d 10h	8d 10h	24	PP	7	6d 9h	7d 7h	22	PP						8	9d21h	U			7	10d6h	11d17h	35	DD	7	12d21h	B								7	9d17h	10d18h	25	UU	8	9d14h	U
					7	8d 14h	9d 19h	29	DD	7	6d 9h	7d 0h	15	PP						8	9d21h	U			7	11d20h	12d19h	23	PP	7	14d11h	U								7	9d17h	10d23h	30	UU	8	9d14h	U
					7	8d 14h	9d 1h	11	DD	7	6d 9h	7d 3h	18	PP						8	10d10h	U			7	11d20h	13d0h	28	PP	7	14d11h	U								7	9d14h	10d10h	20	UU	8	9d11h	U
					7	8d 1h	8d 22h	21	UU	7	7d 1h	7d 19h	18	PP						8	10d10h	U			7	11d9h	D			7	13d2h	14d5h	27	UU						7	9d14h	U			8	9d11h	U
					7	8d 1h	8d 20h	19	UU	7	7d 10h	D								8	9d11h	U			7	11d9h	D			7	13d2h	14d4h	26	UU						7	10d17h	U			8	9d15h	U
					7	7d 21h	8d 14h	17	UU	7	7d 10h	8d 7h	21	DD						8	9d11h	U			7	10d4h	11d4h	24	PP	7	12d22h	13d20h	22	PD						7	10d17h	U			8	9d15h	U
					7	7d 21h	8d 16h	19	UU	7	6d 17h	7d 23h	30	PU						8	9d20h	U			7	10d17h	D			7	12d22h	13d23h	25	PP						8	10d13h	U			8	9d23h	U
					7	7d 22h	8d 18h	20	UU	7	6d 17h	8d 2h	33	PP						8	9d20h	U			7	10d17h	12d15h	46	DD	7	12d22h	13d21h	23	PD						8	10d13h	U			8	9d23h	U
					7	7d 22h	8d 19h	21	UU	7	6d 17h	7d 12h	19	PP						8	9d10h	U			7	10d13h	D			7	12d22h	13d14h	16	PP						8	10d14h	U			9	10d15h	U
					7	7d 11h	8d 12h	25	PP	7	6d 17h	7d 16h	23	PU						8	9d10h	U			7	10d13h	12d19h	54	DD	8	13d16h	B								8	10d14h	U			9	10d15h	U
					7	7d 11h	8d 5h	18	PP	7	6d 9h	7d 5h	20	PP						8	9d16h	U			7	10d13h	D			8	14d23h	U								8	10d6h	U			9	10d15h	U
					7	7d 10h	8d 10h	24	PP	7	6d 9h	10d 19h	106	UU						8	9d16h	U			7	10d13h	D			8	14d23h	U								8	10d6h	U			9	10d15h	U
					7	7d 10h	8d 14h	28	PP	7	6d 15h	10d 12h	93	UU						8	9d21h	U			7	10d19h	D			8	14d15h	U								8	10d13h	U			9	10d19h	U
					7	7d 6h	8d 9h	27	PP	7	6d 15h	9d 2h	59	DD						8	9d21h	U			7	10d19h	D			8	14d15h	15d9h	18	UU						8	10d13h	U			9	10d19h	U
					7	7d 6h	8d 5h	23	PP	7	6d 17h	B								8	10d4h	U			7	10d13h	B			8	13d13h	14d9h	20	UU						8	10d21h	U			9	10d8h	U
					7	7d 9h	8d 6h	21	PP	7	7d 3h	7d 18h	15	PU						8	10d4h	U			7	10d13h	D			8	13d13h	D								8	10d21h	U			9	10d8h	U
					7	7d 9h	8d 1h	16	PP	7	7d 3h	8d 1h	22	PP						8	10d10h	U			7	10d18h	D			8	12d14h	D								8	10d9h	U			9	10d19h	U
					7	7d 8h	8d 11h	27	PP	7	7d 11h	B								8	10d10h	U			7	10d18h	12d20h	50	PP	8	12d14h	D								8	10d9h	U			9	10d19h	U
					7	7d 8h	8d 1h	17	PP	7	7d 11h	9d 1h	38	PD						8	10d3h	U			8	13d7h	D			8	13d15h	B								8	10d18h	U			9	10d14h	U
					7	7d 6h	8d 5h	23	PP	7	6d 8h	6d 22h	14	PP						8	10d3h	U			8	13d7h	D			8	13d15h	D								8	10d18h	U			9	10d14h	U
					7	7d 6h	8d 9h	27	PP	7	6d 8h	6d 20h	12	PU						8	10d14h	U			8	12d16h	15d3h	59	UU	8	13d14h	B								8	10d15h	B
					7	8d 22h	10d 8h	34	UU	7	6d 14h	7d 11h	21	PU						8	10d14h	U			8	12d16h	14d16h	48	PP	8	13d5h	14d3h	22	PP						8	10d14h	U
					7	8d 22h	10d 0h	26	UU	7	6d 14h	7d 8h	18	PP						8	10d12h	U			8	12d0h	13d0h	24	DD	8	13d5h	14d13h	32	PP						8	10d14h	U
					7	9d 10h	U			7	6d 16h	7d 12h	20	PP						8	10d12h	U			8	12d0h	D			8	13d5h	D								8	10d17h	U
					7	9d 10h	U			7	6d 16h	7d 9h	17	PP						8	10d23h	U			8	12d0h	12d22h	22	PP	8	13d3h	14d7h	28	UU						8	10d17h	U
					7	7d 12h	8d 22h	34	PP	7	6d 18h	7d 19h	25	PU						8	10d23h	U			8	12d0h	12d21h	21	UU	8	14d9h	B								8	10d14h	U
					7	7d 12h	8d 21h	33	PU	7	6d 18h	7d 10h	16	PP											8	11d4h	D			8	14d9h	U								8	10d14h	U
					7	7d 12h	B			8	6d 22h	7d 11h	13	PP											8	11d4h	12d21h	41	PU	8	14d10h	U								8	10d14h	U
					7	7d 12h	10d 1h	61	UU	8	6d 22h	7d 11h	13	UU											8	10d21h	D			8	14d10h	U								8	10d14h	U
					7	7d 8h	8d 11h	27	PP	8	6d 20h	7d 9h	13	PP											8	10d21h	D			8	14d13h	U								8	10d10h	U
					7	7d 8h	8d 4h	20	PP	8	6d 20h	7d 12h	16	PP											8	10d21h	D			8	14d13h	U								8	10d10h	U
					8	8d 23h	9d 18h	19	PP	8	7d 0h	7d 13h	13	PP											8	11d13h	D			8	14d12h	B								8	10d21h	B
					8	8d 23h	9d 18h	19	PP	8	7d 0h	7d 12h	12	PP											8	11d13h	D			8	14d1h	U								8	10d12h	U
					8	8d 15h	9d 12h	21	PP	8	6d 23h	7d 12h	13	PP											8	11d16h	12d15h	23	PD	8	14d1h	U								8	10d12h	U
					8	8d 15h	9d 9h	18	PP	8	6d 23h	7d 15h	16	PP											8	11d16h	D			8	14d4h	U								8	10d13h	U
					8	8d 18h	9d 21h	27	PU	8	7d 10h	8d 5h	19	PU											8	11d17h	D			8	14d4h	U								8	10d13h	U
					8	8d 18h	10d 2h	32	UU	8	7d 10h	8d 2h	16	PP											8	11d17h	D			8	13d19h	B								8	10d21h	U
					8	8d 20h	9d 18h	22	PP	8	7d 19h	8d 11h	16	PP											8	12d19h	13d22h	27	UU	8	14d5h	U								8	10d21h	U
					8	8d 20h	9d 17h	21	PP	8	7d 19h	8d 12h	17	PP											8	12d19h	13d17h	22	UU	8	14d5h	U								8	10d13h	U
					8	8d 14h	9d 14h	24	PP	8	7d 20h	8d 11h	15	PU											8	13d0h	13d21h	21	UU	8	14d4h	15d18h	38	UU						8	10d13h	U
					8	8d 16h	9d 12h	20	UU	8	7d 20h	8d 15h	19	PP											8	13d0h	13d20h	20	UU	8	14d4h	15d12h	32	UU						8	10d14h	U
					8	8d 16h	9d 12h	20	PP	8	7d 1h	7d 19h	18	UU											8	11d4h	12d4h	24	DD	8	13d20h	D								8	10d14h	U
					8	8d 18h	9d 16h	22	PP	8	7d 1h	7d 19h	18	PP											8	11d4h	12d17h	37	DD	8	13d20h	15d13h	41	UU						8	10d8h	U
					8	8d 18h	8d 12h	-0d 6		8	7d 3h	8d 1h	22	PP											8	12d15h	D			8	13d23h	15d10h	35	UU						8	10d8h	U
					8	8d 15h	9d 7h	16	PU	8	7d 3h	8d 3h	24	PP											8	12d15h	D			8	13d23h	15d7h	32	UU						8	10d11h	U
					8	9d 19h	U			8	7d 9h	8d 7h	22	PP											8	12d19h	D			8	13d21h	D								8	10d11h	U
					8	9d 19h	10d 21h	26	UU	8	7d 9h	8d 6h	21	PP											8	12d19h	D			8	13d21h	15d6h	33	UU						8	10d16h	U
					8	9d 11h	10d 12h	25	UU	8	7d 3h	7d 22h	19	PP											8	12d20h	B	37		8	13d14h	14d17h	27	PP						8	10d16h	U
					8	9d 11h	U			8	7d 3h	7d 23h	20	PU											8	12d20h	13d23h	27	DD	8	13d14h	14d9h	19	PP						8	10d6h	U
					8	8d 20h	10d 3h	31	UU	8	6d 20h	7d 17h	21	UU											9	15d3h	U			9	15d9h	U								8	10d6h	U
					8	8d 20h	10d 6h	34	PU	8	6d 15h	7d 10h	19	PP											9	15d3h	U			9	15d9h	U								8	10d18h	U
					8	8d 8h	9d 2h	18	PU	8	6d 15h	7d 11h	20	PU											9	14d16h	15d9h	17	UU	9	14d9h	U								8	10d18h	U
					8	8d 8h	9d 2h	18	PP	8	6d 21h	8d 5h	32	PP											9	14d16h	15d6h	14	UU	9	14d9h	U								8	10d23h	U
					8	8d 10h	9d 6h	20	PP	8	6d 21h	7d 16h	19	PP											9	13d0h	D			9	14d18h	B								8	10d23h	U
					8	8d 10h	9d 6h	20	DU	8	7d 19h	8d 19h	24	DU											9	13d0h	D			9	14d18h	15d10h	16	UU						8	10d10h	U
					8	9d 0h	10d 0h	24	UU	8	7d 19h	8d 20h	25	DD											9	12d22h	14d2h	28	PP	9	15d2h	B								8	10d10h	U
					8	9d 0h	10d 6h	30	UU	8	7d 7h	8d 2h	19	PP											9	12d22h	14d7h	33	UU	9	14d3h	15d12h	33	UU						8	10d13h	U
					8	8d 23h	D			8	7d 7h	8d 0h	17	PP											9	12d21h	D			9	14d3h	15d1h	22	UU						8	10d13h	U
					8	8d 23h	10d 8h	33	UU	8	7d 0h	7d 16h	16	PP											9	12d21h	D			9	14d13h	15d11h	22	UU
					8	8d 13h	9d 5h	16	PP	8	7d 0h	7d 18h	18	PP											9	12d21h	14d14h	41	UU	9	14d13h	15d19h	30	UU
					8	8d 13h	9d 7h	18	PP	8	7d 3h	8d 10h	31	PU											9	12d15h	13d22h	31	DD	9	14d7h	U
					8	9d 19h	D			8	7d 3h	8d 2h	23	PP											9	12d15h	D			9	14d7h	U
					8	9d 19h	D			8	8d 7h	D													9	13d22h	D			9	13d20h	D
					8	9d 1h	D			8	8d 7h	D													9	13d22h	D			9	13d20h	15d13h	41	UU
					8	9d 1h	D			8	7d 23h	8d 22h	23	PP											9	13d17h	D			9	15d18h	U
					8	8d 12h	9d 8h	20	PP	8	8d 2h	8d 20h	18	PU											9	13d17h	D			9	15d18h	U
					8	8d 12h	10d 6h	42	UU	8	8d 2h	8d 21h	19	PP											9	13d21h	D			9	15d12h	U
					8	8d 5h	9d 0h	19	PU	8	7d 12h	8d 5h	17	PP											9	13d21h	D			9	15d12h	U
					8	8d 5h	8d 19h	14	PP	8	7d 12h	8d 4h	16	PP											9	13d20h	D			9	15d13h	U
					8	8d 10h	9d 17h	31	PP	8	7d 16h	8d 6h	14	PP											9	13d20h	D			9	15d13h	U
					8	8d 10h	9d 16h	30	PP	8	7d 5h	8d 2h	21	PP											9	12d4h	D			9	15d10h	U
					8	8d 14h	9d 9h	19	PP	8	10d 19h	U													9	12d4h	D			9	15d10h	U
					8	8d 14h	9d 7h	17	UU	8	10d 19h	U													9	12d17h	D			9	15d7h	U
					8	8d 9h	9d 4h	19	PP	8	10d 12h	U													9	12d17h	D			9	15d7h	U
					8	8d 9h	9d 2h	17	PP	8	10d 12h	U													9	13d23h	D			9	15d6h	U
					8	8d 5h	9d 1h	20	PP	8	9d 2h	D													9	13d23h	D			9	15d6h	U
					8	8d 5h	8d 22h	17	PU	8	9d 2h	D													10	15d9h	U	15		9	14d17h	B
					8	8d 6h	9d 6h	24	PP	8	7d 18h	8d 18h	24	PU											10	15d9h	U	15		9	14d17h	15d15h	22	UU
					8	8d 6h	9d 5h	23	PP	8	8d 1h	8d 17h	16	PU											10	15d6h	U	18		9	14d9h	B
					8	8d 1h	8d 20h	19	PP	8	8d 1h	9d 2h	25	PP											10	15d6h	U	18		9	14d9h	15d14h	29	UU
					8	8d 1h	8d 20h	19	UU	8	8d 10h	B													10	14d2h	15d10h	32	UU	10	15d7h	B
					8	8d 11h	9d 16h	29	PP	8	9d 1h	D													10	14d2h	15d3h	25	UU	10	15d10h	U
					8	8d 11h	9d 5h	18	PP	8	9d 1h	10d 9h	32	UU											10	14d7h	U			10	15d10h	U
					8	8d 1h	8d 20h	19	PP	8	6d 22h	7d 11h	13	UU											10	14d7h	U			10	15d12h	U
					8	8d 1h	8d 20h	19	PP	8	6d 22h	7d 11h	13	PP											10	4d14h	D			10	15d12h	U
					8	8d 5h	9d 4h	23	PP	8	6d 20h	7d 9h	13	PP											10	4d14h	D			10	15d1h	U
					8	8d 5h	8d 22h	17	PP	8	7d 11h	8d 5h	18	PU											10	13d22h	D			10	15d1h	U
					8	8d 9h	9d 1h	16	PP	8	7d 8h	8d 10h	26	PP											10	13d22h	D			10	15d11h	U
					8	8d 9h	9d 2h	17	PP	8	7d 8h	8d 3h	19	PP											11	15d10h	U			10	15d11h	U
					8	10d 8h	U			8	7d 12h	8d 11h	23	PP											11	15d10h	U			10	15d19h	U
					8	10d 8h	U			8	7d 12h	8d 15h	27	PP											11	15d3h	U			10	15d19h	U
					8	10d 0h	U			8	7d 9h	8d 7h	22	UU											11	15d3h	U			10	15d13h	U
					8	10d 0h	U			8	7d 9h	8d 4h	19	PP																10	15d13h	U
					8	8d 22h	10d 2h	28	UU	8	7d 19h	8d 18h	23	PP																10	15d21h	B
					8	8d 22h	10d 8h	34	UU	8	7d 10h	8d 6h	20	PP																10	15d15h	U
					8	8d 21h	10d 1h	28	UU	8	7d 10h	8d 8h	22	PP																10	15d15h	U
					8	8d 18h	B			9	7d 11h	8d 11h	24	PU																10	15d18h	B
					8	10d 1h	U			9	7d 11h	8d 8h	21	PP																10	15d14h	U
					8	10d 1h	U			9	7d 9h	8d 3h	18	PP																10	15d14h	U
					8	8d 11h	9d 16h	29	PP	9	7d 9h	8d 3h	18	PP
					8	8d 11h	9d 5h	18	PP	9	7d 12h	8d 5h	17	PU
					8	8d 4h	9d 1h	21	PU	9	7d 12h	8d 5h	17	PP
					8	8d 4h	9d 0h	20	PU	9	7d 13h	8d 7h	18	PP
					9	9d 18h	10d 12h	18	UU	9	7d 13h	8d 6h	17	PP
					9	9d 18h	10d 11h	17	UU	9	7d 12h	8d 9h	21	PP
					9	9d 18h	10d 14h	20	UU	9	7d 12h	8d 8h	20	PP
					9	9d 18h	10d 12h	18	UU	9	7d 12h	8d 7h	19	PP
					9	9d 12h	10d 8h	20	UU	9	7d 12h	8d 5h	17	PU
					9	9d 12h	10d 7h	19	UU	9	7d 15h	8d 5h	14	PP
					9	9d 9h	10d 6h	21	UU	9	7d 15h	8d 7h	16	PP
					9	9d 9h	10d 10h	25	UU	9	8d 5h	9d 5h	24	PU
					9	9d 21h	10d 23h	26	UU	9	8d 2h	8d 14h	12	PU
					9	10d 2h	U			9	8d 2h	8d 19h	17	PU
					9	10d 2h	U			9	8d 11h	9d 10h	23	PP
					9	9d 18h	10d 15h	21	UU	9	8d 11h	9d 10h	23	PP
					9	9d 18h	10d 15h	21	UU	9	8d 12h	9d 10h	22	PP
					9	9d 17h	10d 18h	25	UU	9	8d 12h	9d 8h	20	PU
					9	9d 17h	10d 15h	22	UU	9	8d 11h	9d 7h	20	PP
					9	9d 12h	10d 8h	20	UU	9	8d 15h	9d 11h	20	PP
					9	9d 12h	10d 7h	19	UU	9	8d 15h	9d 8h	17	PP
					9	9d 16h	10d 10h	18	UU	9	7d 19h	8d 16h	21	PP
					9	9d 16h	10d 15h	23	UU	9	7d 19h	8d 17h	22	PP
					9	8d 12h	10d 7h	43	UU	9	8d 1h	9d 16h	39	PU
					9	8d 12h	10d 17h	53	UU	9	8d 1h	8d 23h	22	PP
					9	9d 7h	10d 0h	17	UU	9	8d 3h	8d 20h	17	PP
					9	10d 21h	U			9	8d 3h	8d 23h	20	PP
					9	10d 21h	U			9	8d 7h	9d 3h	20	PP
					9	10d 12h	U			9	8d 7h	9d 6h	23	PP
					9	10d 12h	U			9	8d 6h	9d 0h	18	UU
					9	10d 6h	U			9	8d 6h	9d 3h	21	PP
					9	10d 6h	10d 21h	15	UU	9	7d 22h	8d 21h	23	PP
					9	9d 2h	9d 21h	19	PP	9	7d 22h	8d 22h	24	PP
					9	9d 2h	9d 21h	19	UU	9	7d 23h	8d 22h	23	PU
					9	9d 2h	9d 23h	21	DU	9	7d 10h	8d 2h	16	PP
					9	9d 6h	10d 4h	22	UU	9	7d 10h	8d20h	34	UU
					9	9d 6h	10d 1h	19	UU	9	7d 11h	8d 8h	21	PP
					9	9d 6h	D			9	8d 5h	8d 18h	13	PP
					9	10d 0h	U			9	8d 5h	9d 4h	23	PU
					9	10d 0h	U			9	7d 16h	8d 9h	17	PP
					9	10d 6h	U			9	7d 16h	8d 11h	19	PP
					9	10d 6h	U			9	8d 19h	D
					9	10d 8h	U			9	8d 20h	D
					9	10d 8h	U			9	8d 20h	D
					9	9d 5h	10d 3h	22	UU	9	8d 2h	9d 0h	22	PP
					9	9d 5h	10d 4h	23	UU	9	8d 2h	9d 2h	24	PP
					9	9d 7h	10d 3h	20	UU	9	8d 0h	9d 8h	32	PP
					9	9d 7h	10d 3h	20	UU	9	8d 0h	8d 23h	23	PP
					9	9d 14h	10d 16h	26	UU	9	7d 16h	8d 6h	14	PP
					9	9d 14h	10d 15h	25	UU	9	7d 16h	8d 10h	18	PP
					9	9d 11h	10d 13h	26	UU	9	7d 18h	8d 12h	18	PP
					9	9d 11h	10d 15h	28	UU	9	7d 18h	8d 14h	20	PP
					9	9d 13h	10d 13h	24	UU	9	8d 10h	9d 5h	19	PU
					9	9d 13h	11d 0h	35	UU	9	8d 2h	9d 0h	22	PP
					9	9d 16h	11d 0h	32	UU	9	8d 2h	9d 0h	22	PP
					9	9d 16h	10d 14h	22	UU	9	8d 11h	9d 10h	23	PP
					9	9d 8h	11d 0h	40	UU	9	8d 11h	9d 7h	20	PP
					9	9d 8h	10d 6h	22	UU	9	8d 12h	10d 0h	36	PU
					9	10d 6h	U			9	8d 12h	9d 10h	22	PP
					9	10d 6h	U			9	8d 11h	9d 7h	20	PP
					9	9d 0h	9d 22h	22	UU	9	8d 15h	9d 11h	20	PP
					9	8d 19h	10d 0h	29	UU	9	8d 15h	9d 8h	17	PP
					9	8d 19h	9d 18h	23	PP	9	8d 22h	9d 20h	22	PP
					9	9d 17h	10d 12h	19	UU	9	8d 22h	9d 19h	21	PP
					9	9d 17h	10d 8h	15	UU	9	8d 20h	9d 13h	17	PU
					9	9d 16h	11d 0h	32	UU	9	8d 21h	9d 12h	15	PP
					9	9d 16h	10d 18h	26	UU	9	8d 21h	9d 16h	19	PP
					9	9d 9h	10d 5h	20	UU	9	8d 5h	8d 21h	16	PP
					9	9d 9h	10d 11h	26	UU	9	8d 5h	9d 0h	19	PP
					9	9d 4h	9d 20h	16	PP	9	8d 4h	8d 20h	16	PP
					9	9d 4h	10d 1h	21	PP	9	8d 4h	9d 0h	20	PP
					9	9d 2h	9d 23h	21	PD	9	8d 6h	8d 21h	15	PP
					9	9d 2h	10d 1h	23	PP	9	8d 6h	9d 5h	23	PP
					9	9d 1h	9d 18h	17	PP	9	8d 2h	8d 19h	17	PU
					9	9d 1h	9d 20h	19	PP	9	8d 2h	8d 19h	17	PU
					9	8d 22h	9d 16h	18	PP	9	8d 18h	10d 2h	32	UU
					9	8d 22h	9d 17h	19	PP	9	8d 17h	9d 22h	29	PD
					9	9d 6h	10d 1h	19	PP	9	9d 2h	10d 3h	25	PU
					9	9d 6h	10d 0h	18	PP	9	9d 2h	9d 17h	15	PP
					9	9d 5h	9d 21h	16	PU	9	10d 9h	U
					9	9d 5h	9d 18h	13	PP	9	10d 9h	U
					9	8d 20h	9d 11h	15	PU	9	7d 11h	8d 7h	20	PP
					9	8d 20h	9d 11h	15	PP	9	7d 11h	8d 2h	15	PP
					9	9d 16h	10d 9h	17	UU	9	7d 9h	8d 3h	18	PP
					9	9d 16h	10d 16h	24	UU	9	7d 9h	8d 3h	18	PP
					9	9d 5h	9d 20h	15	PP	9	8d 5h	9d 5h	24	PU
					9	9d 5h	10d 0h	19	PP	9	8d 10h	9d 7h	21	PP
					9	8d 20h	9d 11h	15	PP	9	8d 10h	9d 5h	19	PP
					9	8d 20h	9d 14h	18	UU	9	8d 3h	9d 3h	24	PP
					9	8d 20h	10d 5h	33	UU	9	8d 3h	8d 23h	20	PP
					9	8d 20h	9d 21h	25	PP	9	8d 11h	9d 14h	27	PP
					9	9d 4h	9d 20h	16	PP	9	8d 11h	9d 2h	15	PP
					9	9d 4h	10d 1h	21	PU	9	8d 4h	9d 14h	34	PP
					9	8d 22h	9d 15h	17	PP	9	8d 4h	9d 9h	29	PP
					9	8d 22h	9d 17h	19	PP	9	8d 18h	9d 21h	27	PP
					9	9d 1h	9d 18h	17	PP	9	8d 18h	9d 22h	28	PP
					9	9d 1h	9d 20h	19	PP	9	8d 6h	9d 9h	27	PP
					9	9d 2h	9d 23h	21	PD	9	8d 6h	9d 4h	22	PP
					9	10d 2h	U			9	8d 8h	9d 8h	24	PP
					9	10d 2h	U			9	8d 8h	9d 18h	34	UU
					9	10d 8h	U			10	8d 11h	9d 5h	18	PP
					9	10d 8h	U			10	8d 8h	9d 3h	19	PP
					9	10d 1h	U			10	8d 8h	9d 8h	24	PP
					9	10d 1h	U			10	8d 3h	8d 23h	20	PP
					9	9d 16h	10d 9h	17	PP	10	8d 3h	9d 4h	25	PP
					9	9d 16h	10d 16h	24	PP	10	8d 3h	8d 20h	17	PP
					9	9d 5h	9d 20h	15	UU	10	8d 3h	9d 4h	25	PP
					9	9d 5h	10d 0h	19	PP	10	8d 5h	8d 23h	18	PP
					9	9d 1h	9d 20h	19	PU	10	8d 5h	8d 22h	17	PP
					9	9d 0h	9d 19h	19	PP	10	8d 5h	9d 2h	21	PP
					10	10d 12h	U			10	8d 7h	8d 23h	16	PP
					10	10d 12h	U			10	8d 7h	9d 0h	17	PP
					10	10d 11h	U			10	8d 6h	9d 1h	19	PP
					10	10d 11h	U			10	8d 6h	9d 2h	20	PP
					10	10d 14h	U			10	8d 9h	9d 2h	17	PP
					10	10d 14h	U			10	8d 9h	9d 0h	15	PP
					10	10d 12h	U			10	8d 8h	9d 7h	23	PP
					10	10d 12h	U			10	8d 8h	9d 5h	21	PP
					10	10d 8h	U			10	8d 7h	9d 0h	17	PP
					10	10d 8h	U			10	8d 7h	9d 0h	17	PP
					10	10d 7h	U			10	8d 5h	8d 21h	16	PP
					10	10d 7h	U			10	8d 5h	8d 22h	17	PU
					10	10d 6h	U			10	8d 5h	8d 23h	18	PP
					10	10d 6h	U			10	8d 7h	9d 2h	19	PP
					10	10d 10h	U			10	8d 7h	9d 0h	17	PP
					10	10d 10h	U			10	9d 5h	9d 21h	16	UU
					10	10d 23h	U			10	8d 14h	9d 9h	19	PP
					10	10d 23h	U			10	8d 19h	9d 12h	17	PP
					10	10d 15h	U			10	9d 10h	10d 2h	16	PP
					10	10d 15h	U			10	9d 10h	10d 6h	20	PP
					10	10d 15h	U			10	9d 10h	10d 5h	19	UU
					10	10d 15h	U			10	9d 10h	10d 2h	16	PP
					10	10d 18h	U			10	9d 10h	10d 3h	17	PP
					10	10d 18h	U			10	9d 10h	10d 7h	21	UU
					10	10d 15h	U			10	9d 8h	10d 11h	27	UU
					10	10d 15h	U			10	9d 7h	9d 22h	15	PU
					10	10d 11h	U			10	9d 7h	10d 2h	19	PU
					10	10d 11h	U			10	9d 11h	10d 6h	19	UU
					10	10d 12h	U			10	9d 11h	10d 7h	20	UU
					10	10d 12h	U			10	9d 8h	10d 5h	21	UU
					10	10d 8h	U			10	9d 8h	10d 0h	16	PU
					10	10d 8h	U			10	8d 16h	9d 9h	17	UU
					10	10d 7h	U			10	8d 16h	9d 10h	18	PU
					10	10d 7h	U			10	8d 17h	9d 10h	17	PP
					10	10d 10h	U			10	8d 17h	9d 13h	20	PP
					10	10d 10h	U			10	9d 16h	10d 11h	19	UU
					10	10d 15h	U			10	8d 23h	9d 19h	20	PP
					10	10d 15h	U			10	8d 23h	9d 17h	18	PP
					10	10d 7h	U			10	8d 20h	9d 13h	17	PP
					10	10d 7h	U			10	8d 20h	9d 15h	19	PP
					10	10d 17h	U			10	8d 23h	9d 17h	18	PP
					10	10d 17h	U			10	8d 23h	9d 19h	20	PU
					10	10d 0h	U			10	9d 3h	10d 1h	22	UU
					10	10d 21h	U			10	9d 3h	10d 0h	21	UU
					10	10d 21h	U			10	9d 6h	10d 3h	21	UU
					10	9d 21h	10d 19h	22	UU	10	9d 3h	10d 0h	21	PU
					10	9d 21h	10d 15h	18	UU	10	9d 3h	9d 23h	20	PP
					10	9d 23h	D			10	8d 21h	9d 22h	25	PP
					10	10d 4h	U			10	8d 21h	9d 15h	18	PD
					10	10d 4h	U			10	8d 22h	9d 17h	19	PP
					10	10d 1h	U			10	8d 22h	9d 15h	17	PP
					10	10d 1h	U			10	8d 22h	10d 2h	28	PU
					10	10d 3h	U			10	8d 2h	8d 19h	17	PU
					10	10d 3h	U			10	8d 2h	8d 19h	17	PP
					10	10d 4h	U			10	8d 8h	9d 0h	16	PP
					10	10d 4h	U			10	8d 8h	9d 12h	28	PP
					10	10d 3h	U			10	8d 18h	10d 2h	32	PU
					10	10d 3h	U			10	8d 18h	B
					10	10d 3h	U			10	9d 4h	9d 21h	17	PU
					10	10d 3h	U			10	8d 9h	9d 1h	16	PP
					10	10d 16h	U			10	8d 9h	9d 3h	18	PP
					10	10d 16h	U			10	8d 11h	9d 10h	23	PP
					10	10d 15h	U			10	8d 11h	9d 5h	18	PP
					10	10d 15h	U			10	9d 0h	9d 19h	19	UU
					10	10d 13h	U			10	9d 0h	9d 21h	21	PP
					10	10d 13h	U			10	9d 2h	10d 6h	28	PP
					10	10d 15h	U			10	9d 2h	10d 4h	26	PP
					10	10d 15h	U			10	9d 8h	10d 2h	18	PP
					10	10d 13h	U			10	9d 8h	10d 1h	17	PP
					10	10d 13h	U			10	8d 23h	10d 21h	46	UU
					10	11d 0h	U			10	8d 23h	9d 19h	20	PP
					10	11d 0h	U			10	8d 6h	9d 5h	23	PP
					10	11d 0h	U			10	8d 6h	9d 2h	20	PP
					10	11d 0h	U			10	8d 10h	9d 9h	23	PP
					10	10d 14h	U			10	8d 10h	9d 9h	23	PP
					10	10d 14h	U			10	8d 12h	9d 10h	22	PD
					10	11d 0h	U			10	8d 12h	9d 12h	24	PP
					10	11d 0h	U			10	8d 14h	9d 8h	18	PP
					10	10d 6h	U			10	8d 14h	9d 6h	16	PP
					10	10d 6h	U			10	9d 5h	10d 20h	39	UU
					10	9d 22h	U			10	9d 0h	9d 22h	22	UU
					10	10d 0h	U			10	9d 0h	9d 17h	17	PU
					10	10d 0h	U			10	9d 0h	9d 16h	16	PU
					10	9d 18h	U			10	9d 0h	9d 18h	18	UU
					10	9d 18h	U			10	9d 10h	10d 2h	16	UU
					10	10d 12h	U			10	9d 10h	10d 14h	28	UU
					10	10d 12h	U			10	9d 7h	10d 4h	21	PP
					10	10d 8h	U			10	9d 7h	10d 1h	18	PP
					10	10d 8h	U			10	10d 0h	10d 23h	23	UU
					10	11d 0h	U			10	9d 10h	10d 3h	17	PP
					10	11d 0h	U			10	9d 10h	10d 2h	16	PU
					10	10d 18h	U			10	9d 7h	9d 23h	16	PU
					10	10d 18h	U			10	9d 7h	10d 2h	19	PP
					10	10d 5h	U			10	9d 11h	10d 6h	19	PU
					10	10d 5h	U			10	9d 11h	10d 7h	20	UU
					10	10d 11h	U			10	9d 8h	9d 3h	-0d 5	UU
					10	10d 11h	U			10	9d 8h	9d 0h	-0d 8	PU
					10	9d 20h	10d 15h	19	UU	10	9d 20h	10d 9h	13	UU
					10	9d 20h	10d 13h	17	UU	10	9d 20h	10d 12h	16	UU
					10	10d 1h	11d 0h	23	UU	10	9d 19h	10d 14h	19	UU
					10	10d 1h	11d 0h	23	UU	10	9d 19h	10d 12h	17	UU
					10	9d 23h	10d 17h	18	UU	10	9d 13h	10d 12h	23	UU
					10	9d 23h	D			10	9d 12h	10d 3h	15	PP
					10	10d 1h	B			10	9d 12h	10d 6h	18	UU
					10	10d 1h	10d 20h	19	UU	10	9d 16h	10d 9h	17	UU
					10	9d 18h	10d 20h	26	UU	10	9d 16h	10d 12h	20	UU
					10	9d 18h	10d 16h	22	UU	10	8d 21h	9d 14h	17	UU
					10	9d 20h	10d 16h	20	UU	10	8d 21h	9d 13h	16	PP
					10	9d 20h	10d 15h	19	UU	10	9d 0h	9d 22h	22	PP
					10	9d 16h	10d 14h	22	UU	10	9d 0h	9d 22h	22	PP
					10	9d 16h	10d 22h	30	UU	10	8d 20h	9d 14h	18	PP
					10	9d 17h	10d 18h	25	UU	10	8d 20h	9d 13h	17	PP
					10	9d 17h	10d 15h	22	UU	10	9d 0h	9d 23h	23	DD
					10	10d 1h	10d 19h	18	UU	10	9d 0h	9d 21h	21	PP
					10	10d 1h	10d 19h	18	UU	10	8d 21h	9d 15h	18	PP
					10	10d 0h	10d 18h	18	UU	10	8d 21h	9d 12h	15	PP
					10	10d 0h	10d 18h	18	UU	10	9d 5h	10d 0h	19	PP
					10	9d 21h	10d 14h	17	UU	10	9d 5h	9d 22h	17	PP
					10	9d 18h	10d 12h	18	UU	10	8d 19h	9d 12h	17	PP
					10	9d 18h	10d 18h	24	UU	10	8d 19h	9d 14h	19	PP
					10	9d 11h	10d 5h	18	UU	10	10d 2h	U
					10	9d 11h	10d 4h	17	UU	10	10d 2h	U
					10	9d 11h	10d 3h	16	UU	10	9d 22h	10d 21h	23	UU
					10	10d 9h	U			10	9d 22h	D
					10	10d 9h	U			10	10d 3h	10d 22h	19	UU
					10	10d 16h	U			10	10d 3h	U
					10	10d 16h	U			10	9d 17h	10d 12h	19	UU
					10	9d 20h	10d 14h	18	UU	10	9d 17h	10d 10h	17	UU
					10	9d 20h	10d 14h	18	UU	10	8d 7h	9d 1h	18	UU
					10	10d 0h	10d 19h	19	UU	10	8d 7h	9d 1h	18	PP
					10	10d 0h	10d 19h	19	UU	10	8d 2h	8d 17h	15	PP
					10	9d 11h	10d 8h	21	UU	10	8d 2h	8d 20h	18	PP
					10	9d 11h	10d 7h	20	UU	10	8d 3h	9d 4h	25	PP
					10	10d 5h	U			10	8d 3h	8d 23h	20	PP
					10	10d 1h	U			10	8d 3h	8d 20h	17	PP
					10	10d 1h	11d 0h	23	UU	10	8d 3h	9d 4h	25	PP
					10	9d 15h	10d 14h	23	UU	10	9d 5h	9d 21h	16	UU
					10	9d 15h	10d 22h	31	UU	10	9d 7h	10d 2h	19	PP
					10	9d 17h	10d 17h	24	UU	10	9d 7h	10d 3h	20	PP
					10	9d 17h	10d 15h	22	UU	10	9d 5h	10d 2h	21	PU
					10	9d 18h	10d 20h	26	UU	10	9d 5h	9d 21h	16	PU
					10	9d 18h	10d 16h	22	UU	10	9d 3h	8d 20h	17	PP
					10	9d 20h	10d 16h	20	UU	10	9d 3h	8d 22h	19	PP
					10	9d 20h	10d 15h	19	UU	10	8d 23h	9d 18h	19	PP
					10	9d 23h	10d 17h	18	UU	10	8d 23h	9d 21h	22	UU
					10	9d 23h	D			10	9d 14h	10d 9h	19	UU
					10	10d 9h	U			10	9d 14h	10d 9h	19	UU
					10	10d 9h	U			10	9d 2h	9d 21h	19	PU
					10	10d 16h	U			10	9d 2h	10d 2h	24	UU
					10	10d 16h	U			10	9d 15h	10d 8h	17	UU
					10	10d 0h	10d 19h	19	UU	10	9d 15h	10d 11h	20	UU
					10	10d 0h	10d 18h	18	UU	10	9d 16h	10d 11h	19	UU
					10	9d 20h	10d 6h	10	UU	10	9d 16h	10d 11h	19	UU
					10	9d 19h	10d 15h	20	UU	10	9d 14h	10d 7h	17	UU
					10	9d 19h	10d 14h	19	UU	10	9d 14h	10d 5h	15	UU
					11	10d 19h	U			10	9d 9h	10d 13h	28	UU
					11	10d 19h	U			10	9d 9h	10d 6h	21	UU
					11	10d 15h	U			10	9d 21h	10d 18h	21	UU
					11	10d 15h	U			10	9d 21h	10d 19h	22	UU
					11	10d 15h	U			10	9d 22h	10d 19h	21	UU
					11	10d 15h	U			10	9d 22h	10d 14h	16	UU
					11	10d 13h	U			10	9d 9h	10d 0h	15	PP
					11	10d 13h	U			10	9d 9h	10d 3h	18	PP
					11	11d 0h	U			10	9d 4h	9d 21h	17	PP
					11	11d 0h	U			10	9d 4h	9d 19h	15	PP
					11	11d 0h	U			10	9d 8h	10d 13h	29	UU
					11	11d 0h	U			10	9d 8h	11d 0h	40	UU
					11	10d 17h	U			11	9d 5h	9d 20h	15	UU
					11	10d 22h	B			11	9d 5h	10d 1h	20	UU
					11	10d 20h	U			11	9d 3h	9d 18h	15	PP
					11	10d 20h	U			11	9d 3h	9d 22h	19	PP
					11	10d 20h	U			11	9d 8h	10d 3h	19	PU
					11	10d 20h	U			11	9d 8h	10d 2h	18	UU
					11	10d 16h	U			11	8d 23h	10d 20h	45	UU
					11	10d 16h	U			11	9d 4h	10d 0h	20	PP
					11	10d 16h	U			11	9d 4h	10d 4h	24	UU
					11	10d 16h	U			11	8d 20h	9d 15h	19	PP
					11	10d 15h	U			11	8d 20h	10d10h	38	UU
					11	10d 15h	U			11	9d 4h	10d 5h	25	UU
					11	10d 14h	U			11	9d 4h	10d 3h	23	UU
					11	10d 14h	U			11	8d 23h	9d 19h	20	PP
					11	10d 22h	U			11	8d 23h	9d 17h	18	PP
					11	10d 22h	U			11	8d 22h	9d 16h	18	PP
					11	10d 18h	U			11	8d 22h	9d 13h	15	PP
					11	10d 18h	U			11	9d 2h	9d 15h	13	PP
					11	10d 15h	U			11	9d 2h	10d 1h	23	PP
					11	10d 15h	U			11	8d 23h	9d 14h	15	PP
					11	10d 19h	U			11	8d 23h	9d 15h	16	PP
					11	10d 19h	U			11	9d 0h	9d 15h	15	PP
					11	10d 19h	U			11	9d 0h	9d 12h	12	PP
					11	10d 19h	U			11	9d 1h	9d 19h	18	PP
					11	10d 18h	U			11	9d 1h	9d 19h	18	PP
					11	10d 18h	U			11	9d 2h	10d 3h	25	PU
					11	10d 18h	U			11	9d 2h	B
					11	10d 18h	U			11	9d 2h	9d 19h	17	PP
					11	10d 14h	U			11	9d 2h	9d 18h	16	PP
					11	10d 14h	U			11	9d 0h	9d 15h	15	PP
					11	10d 12h	U			11	9d 0h	9d 19h	19	PP
					11	10d 12h	U			11	9d 7h	10d 8h	25	UU
					11	10d 18h	U			11	9d 7h	9d 23h	16	PP
					11	10d 18h	U			11	9d 5h	9d 23h	18	PP
					11	10d 5h	U			11	9d 5h	9d 21h	16	PP
					11	10d 5h	U			11	9d 0h	9d 16h	16	PP
					11	10d 4h	U			11	9d 0h	9d 16h	16	PP
					11	10d 4h	U			11	9d 0h	9d 17h	17	PP
					11	10d 3h	U			11	9d 0h	9d 16h	16	PP
					11	10d 3h	U			11	8d 21h	9d 19h	22	PU
					11	10d 14h	U			11	8d 21h	9d 16h	19	PP
					11	10d 14h	U			11	8d 22h	9d 14h	16	PP
					11	10d 14h	U			11	8d 23h	9d 14h	15	PP
					11	10d 14h	U			11	8d 23h	9d 15h	16	PP
					11	10d 19h	U			11	9d 2h	9d 17h	15	PP
					11	10d 19h	U			11	9d 2h	9d 19h	17	PP
					11	10d 19h	U			11	9d 0h	9d 15h	15	PP
					11	10d 19h	U			11	9d 0h	9d 17h	17	PP
					11	10d 8h	U			11	9d 12h	10d 5h	17	UU
					11	10d 8h	U			11	9d 12h	10d 5h	17	UU
					11	10d 7h	U			11	10d 5h	U
					11	10d 7h	U			11	10d 5h	U
					11	10d 19h	U			11	10d 2h	10d 17h	15	UU
					11	10d 19h	U			11	10d 2h	10d 22h	20	UU
					11	10d 16h	U			11	10d 3h	10d 17h	14	UU
					11	10d 16h	U			11	10d 3h	10d 18h	15	UU
					11	10d 15h	U			11	10d 7h	U
					11	10d 15h	U			11	10d 7h	U
					11	10d 13h	U			11	10d 11h	U
					11	10d 13h	U			11	10d 11h	U
					11	11d 0h	U			11	9d 22h	10d 14h	16	UU
					11	11d 0h	U			11	10d 2h	U
					11	10d 14h	U			11	10d 2h	10d 23h	21	UU
					11	10d 14h	U			11	10d 6h	U
					11	10d 22h	U			11	10d 6h	U
					11	10d 22h	U			11	10d 7h	U
					11	10d 17h	U			11	10d 7h	U
					11	10d 17h	U			11	10d 5h	U
					11	10d 15h	U			11	10d 5h	U
					11	10d 15h	U			11	10d 0h	10d 22h	22	UU
					11	10d 20h	U			11	9d 10h	10d 4h	18	PU
					11	10d 20h	U			11	9d 10h	10d 5h	19	UU
					11	10d 16h	U			11	9d 10h	10d 2h	16	UU
					11	10d 16h	U			11	9d 13h	10d 9h	20	UU
					11	10d 16h	U			11	9d 13h	10d 7h	18	UU
					11	10d 16h	U			11	10d 11h	U
					11	10d 15h	U			11	10d 11h	U
					11	10d 15h	U			11	9d 19h	10d 11h	16	UU
					11	10d 17h	U			11	9d 19h	10d 11h	16	UU
					11	10d 17h	U			11	9d 17h	10d 8h	15	UU
					11	10d 14h	U			11	9d 17h	10d 11h	18	UU
					11	10d 14h	U			11	9d 13h	10d 9h	20	UU
					11	10d 15h	U			11	9d 13h	10d 6h	17	UU
					11	10d 15h	U			11	9d 15h	10d 10h	19	UU
					11	10d 19h	U			11	9d 15h	B
					11	10d 19h	U			11	9d 17h	10d 13h	20	UU
					11	10d 18h	U			11	9d 17h	10d 14h	21	UU
					11	10d 18h	U			11	9d 19h	10d 14h	19	UU
					11	10d 6h	U			11	10d 0h	10d 15h	15	UU
					11	10d 6h	U			11	9d 23h	10d 18h	19	UU
					11	10d 15h	U			11	9d 23h	10d 15h	16	UU
					11	10d 15h	U			11	9d 22h	10d 18h	20	UU
					11	10d 14h	U			11	9d 22h	10d 23h	25	UU
					11	10d 14h	U			11	9d 15h	D
										11	9d 15h	10d 15h	24	UU
										11	9d 17h	10d 15h	22	UU
										11	9d 17h	10d 20h	27	UU
										11	9d 15h	10d 14h	23	UU
										11	9d 15h	10d 15h	24	UU
										11	10d 2h	11d 0h	22	UU
										11	8d 19h	9d 12h	17	PP
										11	8d 19h	9d 16h	21	PU
										11	8d 19h	9d 14h	19	PP
										11	9d 0h	9d 16h	16	PU
										11	9d 0h	9d 21h	21	PP
										11	9d 12h	10d 11h	23	UU
										11	9d 12h	10d 12h	24	UU
										11	10d 2h	10d 21h	19	UU
										11	9d 12h	B
										11	9d 21h	10d 18h	21	UU
										11	9d 1h	9d 18h	17	PP
										11	9d 1h	9d 17h	16	PP
										11	9d 3h	9d 18h	15	PD
										11	9d 3h	9d 19h	16	PP
										11	9d 10h	10d 2h	16	PP
										11	9d 10h	10d 5h	19	UU
										11	9d 5h	10d 2h	21	PP
										11	9d 5h	9d 22h	17	PP
										11	9d 21h	10d 16h	19	UU
										11	9d 21h	10d 17h	20	UU
										11	10d 6h	10d 23h	17	UU
										11	10d 6h	10d 22h	16	UU
										11	10d 4h	B
										11	10d 4h	10d 20h	16	UU
										11	10d 2h	10d 15h	13	UU
										11	10d 2h	10d 20h	18	UU
										11	10d 1h	10d 20h	19	UU
										11	10d 1h	10d 19h	18	UU
										11	10d 21h	U
										11	10d 21h	U
										11	9d 19h	D
										11	9d 19h	D
										11	9d 5h	9d 23h	18	PP
										11	9d 5h	9d 21h	16	PP
										11	9d 2h	9d 17h	15	PP
										11	9d 2h	B
										11	9d 9h	10d 7h	22	UU
										11	9d 9h	10d 8h	23	UU
										11	9d 9h	10d 15h	30	UU
										11	9d 9h	10d 4h	19	UU
										11	9d 10h	D
										11	9d 10h	10d 19h	33	UU
										11	9d 12h	10d 13h	25	UU
										11	9d 12h	10d 12h	24	UU
										11	9d 8h	10d 4h	20	PP
										11	10d 20h	U
										11	10d 20h	U
										11	9d 17h	10d 11h	18	UU
										11	9d 16h	10d 3h	11	UU
										11	10d 2h	U
										11	10d 2h	U
										11	10d 14h	U
										11	10d 14h	U
										11	10d 4h	10d 20h	16	UU
										11	10d 4h	10d 19h	15	UU
										11	10d 1h	10d 17h	16	UU
										11	10d 1h	10d 16h	15	UU
										11	10d 23h	U
										11	10d 23h	U
										11	10d 3h	10d 18h	15	UU
										11	10d 3h	10d 17h	14	UU
										11	10d 2h	10d 22h	20	UU
										11	10d 2h	U
										11	9d 23h	10d 18h	19	UU
										11	10d 2h	10d 21h	19	UU
										11	10d 2h	10d 21h	19	UU
										11	10d 6h	U
										11	10d 7h	U
										11	10d 7h	U
										11	9d 3h	U
										11	10d 9h	U
										11	10d 9h	U
										11	10d 12h	U
										11	10d 12h	U
										11	10d 14h	U
										11	10d 14h	U
										11	10d 12h	U
										11	10d 12h	U
										11	10d 12h	U
										11	10d 12h	U
										11	10d 3h	10d 21h	18	UU
										11	10d 3h	10d 23h	20	UU
										11	10d 6h	U
										11	10d 6h	U
										11	10d 9h	U
										11	10d 9h	U
										11	10d 12h	U
										11	10d 12h	U
										11	9d 13h	10d 7h	18	UU
										11	9d 13h	10d 11h	22	UU
										11	9d 22h	10d 17h	19	UU
										11	9d 22h	10d 17h	19	UU
										11	9d 22h	10d 18h	20	UU
										11	9d 22h	10d 19h	21	UU
										11	9d 14h	10d 7h	17	UU
										11	9d 14h	10d 5h	15	PP
										11	9d 13h	10d 3h	14	UU
										11	9d 23h	D
										11	9d 23h	D
										11	9d 21h	10d 16h	19	UU
										11	9d 21h	10d 14h	17	UU
										11	9d 15h	10d 10h	19	UU
										11	9d 15h	10d 11h	20	UU
										11	9d 12h	10d 3h	15	PP
										11	9d 12h	10d 4h	16	UU
										11	10d 0h	10d 18h	18	UU
										11	10d 0h	10d 21h	21	UU
										11	9d 22h	D
										11	9d 22h	10d 13h	15	UU
										11	9d 12h	10d 5h	17	UU
										11	9d 12h	10d 7h	19	UU
										11	9d 14h	10d 8h	18	UU
										11	9d 14h	10d 8h	18	UU
										11	10d 21h	U
										11	10d 21h	U
										11	10d 22h	U
										11	10d 22h	U
										11	10d 12h	U
										11	10d 12h	U
										11	10d 10h	U
										11	9d 1h	10d 1h	24	PU
										11	9d 1h	10d 0h	23	PP
										11	8d 17h	9d 10h	17	PP
										11	8d 17h	9d 10h	17	PP
										11	8d 20h	9d 14h	18	UU
										11	8d 20h	9d 13h	17	PP
										11	9d 4h	10d 0h	20	PP
										11	9d 4h	10d 4h	24	PU
										11	8d 23h	9d 18h	19	PD
										11	8d 23h	9d 17h	18	PD
										11	8d 20h	9d 21h	25	PP
										11	8d 20h	9d10h	38	UU
										11	9d 4h	10d 5h	25	UU
										11	9d 4h	10d 3h	23	UU
										11	10d 2h	10d 18h	16	UU
										11	10d 2h	10d 21h	19	UU
										11	10d 3h	10d 20h	17	UU
										11	10d 3h	U
										11	10d 2h	10d 18h	16	UU
										11	8d 20h	10d 18h	46	UU
										11	8d 20h	10d 14h	42	UU
										11	8d 22h	10d 15h	41	UU
										11	8d 22h	10d 14h	40	UU
										11	10d 9h	U
										11	10d 9h	U
										11	10d 9h	U
										11	10d 9h	U
										11	9d 21h	10d 14h	17	UU
										11	10d 2h	U
										11	10d 2h	U
										11	10d 8h	U
										11	10d 8h	U
										11	10d 11h	U
										11	10d 11h	U
										11	10d 11h	U
										11	10d 11h	U
										11	10d 11h	U
										11	10d 11h	U
										11	10d 7h	U
										11	10d 7h	U
										11	10d 5h	U
										11	10d 5h	U
										11	10d 13h	U
										11	10d 13h	U
										11	10d 6h	U
										11	10d 6h	U
										11	10d 18h	U
										11	10d 18h	U
										11	10d 19h	U
										11	10d 19h	U
										11	10d 19h	U
										11	10d 19h	U
										11	10d 14h	U
										11	10d 0h	10d 18h	18	UU
										11	10d 0h	10d 17h	17	UU
										11	10d 3h	10d 16h	13	UU
										11	10d 3h	10d 22h	19	UU
										11	9d 21h	10d 18h	21	UU
										11	9d 21h	10d 20h	23	UU
										11	9d 19h	10d 12h	17	UU
										11	9d 19h	10d 11h	16	UU
										11	10d 13h	U
										11	10d 13h	U
										11	11d 0h	U
										11	11d 0h	U
										12	9d 18h	10d 16h	22	UU
										12	9d 18h	10d 13h	19	UU
										12	9d 22h	10d 18h	20	UU
										12	9d 22h	10d 17h	19	UU
										12	10d 3h	U
										12	10d 3h	10d 23h	20	UU
										12	10d 2h	U
										12	10d 2h	U
										12	10d 20h	U
										12	10d 20h	U
										12	9d 17h	D
										12	9d 17h	10d 21h	28	UU
										12	10d 0h	10d 15h	15	UU
										12	10d 0h	10d 21h	21	UU
										12	10d 4h	U
										12	10d 4h	U
										12	9d 15h	10d 8h	17	UU
										12	9d 15h	10d 10h	19	UU
										12	10d 10h	U
										12	10d 10h	U
										12	10d 5h	U
										12	10d 5h	U
										12	10d 3h	U
										12	10d 3h	U
										12	9d 19h	10d 11h	16	UU
										12	9d 19h	10d 11h	16	UU
										12	9d 17h	10d 8h	15	UU
										12	9d 17h	10d 11h	18	UU
										12	9d 16h	10d 11h	19	UU
										12	9d 16h	10d 8h	16	PU
										12	9d 13h	10d 4h	15	PU
										12	9d 13h	10d 5h	16	UU
										12	9d 15h	10d 7h	16	UU
										12	9d 15h	10d 5h	14	PU
										12	10d 1h	10d 19h	18	UU
										12	10d 1h	U
										12	9d 14h	10d 1h	11	PP
										12	9d 14h	10d 6h	16	PU
										12	9d 15h	10d 5h	14	PU
										12	9d 15h	10d 5h	14	PU
										12	9d 15h	10d 7h	16	UU
										12	9d 15h	10d 5h	14	PP
										12	9d 12h	10d 4h	16	PU
										12	9d 12h	10d 4h	16	PU
										12	9d 19h	10d 16h	21	UU
										12	9d 19h	10d 13h	18	UU
										12	9d 19h	10d 12h	17	UU
										12	9d 19h	10d 14h	19	UU
										12	10d 3h	10d 23h	20	UU
										12	10d 3h	U
										12	10d 0h	B
										12	9d 19h	10d 13h	18	UU
										12	9d 19h	10d 17h	22	UU
										12	9d 18h	10d 12h	18	UU
										12	9d 18h	10d 13h	19	UU
										12	9d 15h	10d 6h	15	PU
										12	9d 15h	10d 5h	14	UU
										12	10d 8h	U
										12	10d 8h	U
										12	9d 23h	10d 17h	18	UU
										12	9d 23h	10d 16h	17	UU
										12	9d 23h	10d 20h	21	UU
										12	9d 23h	10d 17h	18	UU
										12	9d 21h	10d 14h	17	UU
										12	9d 21h	10d 14h	17	UU
										12	9d 16h	10d 11h	19	UU
										12	9d 16h	10d 8h	16	UU
										12	9d 16h	10d 12h	20	UU
										12	9d 16h	10d 9h	17	UU
										12	9d 17h	10d 9h	16	UU
										12	9d 17h	10d 11h	18	UU
										12	9d 16h	10d 10h	18	UU
										12	9d 16h	10d 8h	16	UU
										12	9d 19h	10d 12h	17	UU
										12	9d 16h	10d 12h	20	UU
										12	9d 16h	10d 11h	19	UU
										12	9d 14h	10d 5h	15	PP
										12	9d 14h	10d 7h	17	PU
										12	9d 14h	10d 11h	21	UU
										12	9d 14h	10d 5h	15	UU
										12	9d 15h	10d 8h	17	UU
										12	9d 15h	10d 10h	19	UU
										12	9d 17h	10d 19h	26	UU
										12	9d 17h	10d 10h	17	UU
										12	9d 19h	10d 13h	18	UU
										12	9d 19h	10d 14h	19	UU
										12	9d 15h	10d 5h	14	PU
										12	9d 15h	10d 8h	17	UU
										12	9d 17h	10d 17h	24	UU
										12	9d 17h	10d 12h	19	UU
										12	10d 5h	U
										12	10d 5h	U
										12	10d 5h	U
										12	10d 5h	U
										12	10d 23h	U
										12	10d 23h	U
										12	10d 19h	U
										12	10d 19h	U
										12	10d 21h	U
										12	10d 21h	U
										12	10d 14h	U
										12	10d 14h	U
										12	10d 17h	U
										12	10d 17h	U
										12	10d 22h	U
										12	10d 22h	U
										12	10d 17h	U
										12	10d 17h	U
										12	10d 18h	U
										12	10d 18h	U
										12	10d 14h	U
										12	10d 14h	U
										12	10d 23h	U
										12	10d 23h	U
										12	10d 22h	U
										12	10d 22h	U
										12	10d 4h	10d 23h	19	UU
										12	10d 4h	U
										12	10d 5h	U
										12	10d 5h	U
										12	10d 2h	U
										12	10d 2h	U
										12	10d 9h	U
										12	10d 9h	U
										12	10d 7h	U
										12	10d 7h	U
										12	10d 11h	U
										12	10d 11h	U
										12	10d 11h	U
										12	10d 11h	U
										12	10d 8h	U
										12	10d 8h	U
										12	10d 11h	U
										12	10d 11h	U
										12	10d 9h	U
										12	10d 9h	U
										12	10d 6h	U
										12	10d 6h	U
										12	10d 10h	U
										12	10d 10h	U
										12	10d 10h	B
										12	10d 13h	U
										12	10d 13h	U
										12	10d 14h	U
										12	10d 14h	U
										12	10d 14h	U
										12	10d 14h	U
										12	10d 15h	U
										12	10d 15h	U
										12	10d 18h	U
										12	10d 18h	U
										12	10d 15h	U
										12	10d 15h	U
										12	10d 18h	U
										12	10d 18h	U
										12	10d 23h	U
										12	10d 23h	U
										12	10d 15h	U
										12	10d 15h	U
										12	10d 15h	U
										12	10d 15h	U
										12	10d 20h	U
										12	10d 20h	U
										12	10d 14h	U
										12	10d 14h	U
										12	10d 15h	U
										12	10d 15h	U
										12	11d 0h	U
										12	11d 0h	U
										12	9d 12h	10d 5h	17	UU
										12	9d 12h	10d 7h	19	UU
										12	9d 16h	10d 14h	22	UU
										12	9d 14h	10d 8h	18	UU
										12	9d 14h	10d 9h	19	UU
										12	10d 11h	U
										12	10d 11h	U
										12	10d 12h	U
										12	10d 12h	U
										12	10d 21h	U
										12	10d 21h	U
										12	10d 18h	U
										12	10d 18h	U
										12	9d 18h	B
										12	9d 18h	10d 6h	12	UU
										12	9d 17h	10d 7h	14	UU
										12	9d 17h	10d 11h	18	UU
										12	9d 18h	D
										12	9d 18h	10d 14h	20	UU
										12	9d 19h	10d 11h	16	UU
										12	9d 19h	10d 11h	16	UU
										12	10d 2h	10d 19h	17	UU
										12	10d 2h	10d 19h	17	UU
										12	10d 5h	U
										12	10d 5h	U
										12	10d 2h	10d 19h	17	UU
										12	10d 2h	10d 21h	19	UU
										12	9d 22h	10d 15h	17	UU
										12	9d 22h	10d 13h	15	UU
										12	10d 16h	U
										12	10d 16h	U
										12	10d 17h	U
										12	10d 17h	U
										12	10d 23h	U
										12	10d 23h	U
										12	10d 22h	U
										12	10d 22h	U
										12	10d 22h	B
										12	10d 20h	U
										12	10d 20h	U
										12	10d 15h	U
										12	10d 15h	U
										12	10d 20h	U
										12	10d 20h	U
										12	10d 20h	U
										12	10d 20h	U
										12	10d 19h	U
										12	10d 19h	U
										12	9d 23h	10d 15h	16	UU
										12	9d 23h	10d 15h	16	UU
										12	9d 21h	10d 10h	13	UU
										12	9d 21h	10d 12h	15	UU
										12	9d 17h	10d 12h	19	UU
										12	9d 17h	10d 10h	17	UU
										12	10d 0h	B
										12	10d 7h	U
										12	10d 7h	U
										12	10d 8h	U
										12	10d 8h	U
										12	10d 15h	U
										12	10d 15h	U
										12	10d 4h	U
										12	10d 4h	U
										12	10d 19h	U
										12	10d 19h	U
										12	10d 13h	U
										12	10d 13h	U
										12	10d 12h	U
										12	10d 12h	U
										12	10d 4h	U
										12	10d 4h	U
										12	10d 11h	U
										12	10d 11h	U
										12	10d 20h	U
										12	10d 20h	U
										12	10d 19h	U
										12	10d 19h	U
										12	10d 17h	U
										12	10d 17h	U
										12	10d 16h	U
										12	10d 16h	U
										12	10d 18h	U
										12	10d 18h	U
										12	10d 17h	U
										12	10d 17h	U
										12	10d 22h	U
										12	10d 22h	U
										12	10d 18h	U
										12	10d 18h	U
										12	10d 21h	U
										12	10d 21h	U
										12	10d 21h	U
										12	10d 21h	U
										12	10d 19h	U
										12	10d 19h	U
										12	10d 22h	U
										12	10d 22h	U
										12	10d 21h	U
										12	10d 21h	U
										12	10d 23h	U
										12	10d 23h	U
										12	10d 7h	U
										12	10d 7h	U
										12	10d 11h	U
										12	10d 11h	U
										12	10d 17h	U
										12	10d 17h	U
										12	10d 17h	U
										12	10d 17h	U
										12	10d 18h	U
										12	10d 18h	U
										12	10d 19h	U
										12	10d 19h	U
										12	10d 7h	U
										12	10d 7h	U
										12	10d 3h	U
										12	10d 3h	U
										12	10d 16h	U
										12	10d 16h	U
										12	10d 14h	U
										12	10d 14h	U
										12	10d 10h	U
										12	10d 10h	U
										12	10d 11h	U
										12	10d 11h	U
										12	10d 3h	10d 23h	20	UU
										12	10d 3h	10d 22h	19	UU
										12	10d 4h	U
										12	10d 4h	U
										12	10d 18h	U
										12	10d 18h	U
										12	10d 21h	U
										12	10d 21h	U
										12	10d 13h	U
										12	10d 13h	U
										12	10d 5h	U
										12	10d 5h	U
										12	10d 7h	U
										12	10d 7h	U
										12	10d 8h	U
										12	10d 8h	U
										12	10d 8h	U
										12	10d 8h	U
										12	10d 1h	11d 0h	23	UU
										12	10d 0h	10d 16h	16	UU
										12	10d 0h	10d 19h	19	UU
										12	9d 10h	10d 3h	17	UU
										12	9d 10h	10d 3h	17	UU
										12	9d 10h	10d 2h	16	UU
										12	9d 10h	10d 1h	15	UU
										12	9d 13h	10d 4h	15	UU
										12	9d 13h	10d 15h	26	UU
										12	10d 0h	10d 23h	23	UU
										12	10d 0h	10d 21h	21	UU
										12	10d 4h	10d 22h	18	UU
										12	10d 4h	U
										12	9d 18h	D
										12	9d 18h	10d 13h	19	UU
										12	9d 17h	D
										12	9d 17h	10d 21h	28	UU
										12	9d 21h	10d 16h	19	UU
										12	9d 21h	10d 8h	11	UU
										12	9d 10h	U
										12	9d 10h	U
										12	10d 5h	U
										12	10d 5h	U
										12	10d 18h	U
										12	10d 18h	U
										12	10d 21h	U
										12	10d 21h	U
										12	10d 20h	U
										12	10d 20h	U
										12	10d 18h	U
										12	10d 18h	U
										12	10d 18h	U
										12	10d 18h	U
										12	10d 18h	U
										12	10d 18h	U
										12	10d 14h	U
										12	10d 14h	U
										12	10d 15h	U
										12	10d 15h	U
										12	10d 14h	U
										12	10d 14h	U
										12	10d 11h	U
										12	10d 11h	U
										12	10d 8h	U
										12	10d 8h	U
										12	10d 14h	U
										12	10d 14h	U
										12	10d 18h	U
										12	10d 18h	U
										12	10d 17h	U
										12	10d 17h	U
										12	10d 16h	U
										12	10d 16h	U
										12	10d 22h	U
										12	10d 22h	U
										12	10d 18h	U
										12	10d 18h	U
										12	10d 20h	U
										12	10d 20h	U
										12	10d 12h	U
										12	10d 12h	U
										12	10d 11h	U
										12	10d 11h	U
										13	10d 16h	U
										13	10d 16h	U
										13	10d 13h	U
										13	10d 13h	U
										13	10d 18h	U
										13	10d 18h	U
										13	10d 17h	U
										13	10d 17h	U
										13	10d 23h	U
										13	10d 23h	U
										13	10d 21h	U
										13	10d 21h	U
										13	10d 15h	U
										13	10d 15h	U
										13	10d 21h	U
										13	10d 21h	U
										13	10d 8h	U
										13	10d 8h	U
										13	10d 10h	U
										13	10d 10h	U
										13	10d 11h	U
										13	10d 11h	U
										13	10d 11h	U
										13	10d 11h	U
										13	10d 8h	U
										13	10d 8h	U
										13	10d 11h	U
										13	10d 11h	U
										13	10d 11h	U
										13	10d 11h	U
										13	10d 8h	10d 23h	15	UU
										13	10d 8h	U
										13	10d 4h	10d 21h	17	UU
										13	10d 4h	U
										13	10d 5h	U
										13	10d 5h	U
										13	10d 7h	U
										13	10d 7h	U
										13	10d 5h	10d 20h	15	UU
										13	10d 5h	U
										13	10d 19h	U
										13	10d 19h	U
										13	10d 6h	U
										13	10d 5h	10d 20h	15	UU
										13	10d 5h	U
										13	10d 5h	10d 22h	17	UU
										13	10d 5h	U
										13	10d 7h	U
										13	10d 7h	U
										13	10d 5h	10d 23h	18	UU
										13	10d 5h	10d 20h	15	UU
										13	10d 4h	10d 19h	15	UU
										13	10d 4h	U
										13	10d 4h	U
										13	10d 16h	U
										13	10d 16h	U
										13	10d 13h	U
										13	10d 13h	U
										13	10d 12h	U
										13	10d 12h	U
										13	10d 14h	U
										13	10d 14h	U
										13	10d 23h	U
										13	10d 23h	U
										13	10d 13h	U
										13	10d 13h	U
										13	10d 17h	U
										13	10d 17h	U
										13	10d 12h	U
										13	10d 12h	U
										13	10d 13h	U
										13	10d 13h	U
										13	10d 6h	10d 21h	15	UU
										13	10d 6h	U
										13	10d 5h	U
										13	10d 5h	U
										13	10d 12h	U
										13	10d 12h	U
										13	10d 19h	U
										13	10d 19h	U
										13	10d 17h	U
										13	10d 17h	U
										13	10d 16h	U
										13	10d 16h	U
										13	10d 20h	U
										13	10d 20h	U
										13	10d 17h	U
										13	10d 17h	U
										13	10d 14h	U
										13	10d 14h	U
										13	10d 14h	U
										13	10d 14h	U
										13	10d 11h	U
										13	10d 11h	U
										13	10d 8h	U
										13	10d 8h	U
										13	10d 12h	U
										13	10d 12h	U
										13	10d 9h	U
										13	10d 9h	U
										13	10d 9h	U
										13	10d 9h	U
										13	10d 11h	U
										13	10d 11h	U
										13	10d 10h	U
										13	10d 10h	U
										13	10d 8h	U
										13	10d 8h	U
										13	10d 12h	U
										13	10d 12h	U
										13	10d 12h	U
										13	10d 12h	U
										13	10d 11h	U
										13	10d 11h	U
										13	10d 5h	10d 23h	18	UU
										13	10d 5h	10d 23h	18	UU
										13	10d 7h	10d 23h	16	UU
										13	10d 7h	U
										13	10d 11h	U
										13	10d 11h	U
										13	10d 5h	U
										13	10d 5h	U
										13	10d 8h	U
										13	10d 8h	U
										13	10d 10h	U
										13	10d 10h	U
										13	10d 19h	U
										13	10d 19h	U
										13	10d 10h	U
										13	10d 10h	U
										13	10d 13h	U
										13	10d 13h	U
										13	10d 14h	U
										13	10d 14h	U
										13	10d 5h	10d 22h	17	UU
										13	10d 5h	U
										13	10d 8h	U
										13	10d 8h	U
										13	10d 17h	U
										13	10d 17h	U
										13	10d 12h	U
										13	10d 12h	U
										13	10d 23h	U
										13	10d 23h	U
										13	10d 5h	U
										13	10d 5h	U
										13	10d 7h	U
										13	10d 7h	U
										13	10d 14h	U
										13	10d 14h	U
										13	10d 8h	U
										13	10d 8h	U
										13	10d 9h	U
										13	10d 9h	U
										13	10d 14h	U
										13	10d 14h	U
										13	10d 13h	U
										13	10d 13h	U
										13	10d 14h	U
										13	10d 14h	U
										13	10d 12h	B
										13	10d 6h	U
										13	10d 6h	U
										13	10d 7h	U
										13	10d 7h	U
										13	10d 11h	U
										13	10d 11h	U
										13	10d 14h	U
										13	10d 14h	U
										13	10d 11h	U
										13	10d 11h	U
										13	10d 11h	U
										13	10d 11h	U
										13	10d 19h	U
										13	10d 19h	U
										13	10d 19h	U
										13	10d 19h	U
										13	10d 19h	U
										13	10d 19h	U
										13	10d 21h	U
										13	10d 21h	U
										13	10d 15h	U
										13	10d 15h	U
										13	10d 13h	U
										13	10d 13h	U
										13	10d 15h	U
										13	10d 15h	U
										13	10d 15h	U
										13	10d 15h	U
										13	10d 10h	U
										13	10d 10h	U
										13	10d 12h	U
										13	10d 12h	U
										13	10d 12h	U
										13	10d 12h	U
										13	10d 10h	U
										13	10d 10h	U
										13	10d 21h	U
										13	10d 21h	U
										13	10d 22h	U
										13	10d 22h	U
										13	10d 22h	U
										13	10d 22h	U
										13	10d 20h	U
										13	10d 20h	U
										13	10d 17h	U
										13	10d 17h	U
										13	10d 16h	U
										13	10d 16h	U
										13	10d 20h	U
										13	10d 20h	U
										13	10d 20h	U
										13	10d 20h	U
										13	10d 23h	U
										13	10d 23h	U
										13	10d 22h	U
										13	10d 22h	U
										13	11d 0h	U
										13	11d 0h	U
										13	10d 16h	U
										13	10d 16h	U
										13	10d 19h	U
										13	10d 19h	U
										13	10d 3h	U
										13	10d 3h	U
										13	10d 3h	U
										13	10d 3h	U
										13	10d 2h	U
										13	10d 2h	U
										13	10d 1h	U
										13	10d 1h	U
										13	10d 4h	U
										13	10d 4h	U
										13	10d 15h	U
										13	10d 15h	U
										13	10d 23h	U
										13	10d 23h	U
										13	10d 21h	U
										13	10d 21h	U
										13	10d 22h	U
										13	10d 22h	U
										13	10d 13h	U
										13	10d 13h	U
										13	10d 21h	U
										13	10d 21h	U
										13	10d 16h	U
										13	10d 16h	U
										13	10d 8h	U
										13	10d 8h	U
										14	10d 23h	U
										14	10d 23h	U
										14	10d 21h	U
										14	10d 21h	U
										14	10d 20h	U
										14	10d 20h	U
										14	10d 23h	U
										14	10d 23h	U
										14	10d 19h	U
										14	10d 19h	U
										14	10d 23h	U
										14	10d 23h	U
										14	10d 20h	U
										14	10d 20h	U
										14	10d 22h	U
										14	10d 22h	U
										14	10d 23h	U
										14	10d 23h	U
										14	10d 20h	U
										14	10d 20h	U
										14	10d 19h	U
										14	10d 19h	U
										14	10d 17h	U
										14	10d 17h	U
										14	10d 23h	U
										14	10d 23h	U
										14	10d 23h	U
										14	10d 23h	U
										14	10d 23h	U
										14	10d 23h	U
										14	10d 22h	U
										14	10d 22h	U
[truncated: 15 more columns]

## Sheet: DIF
Colony 1					Colony 2					Colony 3					Colony 4					Colony 5					Colony 6					Colony 7					Colony 8					Colony 9					Colony 10
Generation	T1	T2	ΔT(hrs)	Division type	Generation	T1	T2	ΔT(hrs)	Division type	Generation	T1	T2	ΔT(hrs)	Division type	Generation	T1	T2	ΔT(hrs)	Division type	Generation	T1	T2	ΔT(hrs)	Division type	Generation	T1	T2	ΔT(hrs)	Division type	Generation	T1	T2	ΔT(hrs)	Division type	Generation	T1	T2	ΔT(hrs)	Division type	Generation	T1	T2	ΔT(hrs)	Division type	Generation	T1	T2	ΔT(hrs)	Division type
1	0	3d7h	79	PP	1	0	3d3h	75	PP	1	0	6d13h	157	DD	1	0	3d5h	77	PD	1	0	2d19h	67	PP	1	0	4d11h	107	PP	1	0	3d7h	79	PP	1	0	4d16h	112	PP	1	0	5d11h	131	PP	1	0	7d15h	183	PD
2	3d7h	4d19h	36	PP	2	3d3h	6d7h	76	DD	2	6d13h	D			2	3d5h	D			2	2d19h	4d1h	30	DD	2	4d11h	6d9h	46	DD	2	3d7h	4d9h	26	DD	2	4d16h	6d7h	39	PD	2	5d11h	6d14h	27	DD	2	7d15h	D
2	3d7h	4d14h	31	PP	2	3d3h	4d23h	44	BD	2	6d13h	D			2	3d5h	6d6h	73	DD	2	2d19h	5d14h	67	PD	2	4d11h	7d16h	77	DD	2	3d7h	4d8h	25	PP	2	4d16h	6d4h	36	DD	2	5d11h	6d8h	21	PP	2	7d15h	10d5h	62	UU
3	4d19h	8d14h	91	PD	3	6d7h	D								3	6d6h	D			3	4d1h	B			3	6d9h	D			3	4d9h	5d21h	36	Bd	3	6d7h	7d7h	24	PD	3	6d14h	D			3	10d5h	U
3	4d19h	7d0h	53	PD	3	6d7h	D								3	6d6h	D			3	4d1h	D			3	6d9h	D			3	4d9h	6d1h	40	Bd	3	6d7h	D			3	6d14h	D			3	10d5h	U
3	4d14h	5d15h	25	DD	3	4d23h	B													3	5d14h	D			3	7d16h	D			3	4d8h	5d21h	37	PP	3	6d4h	D			3	6d8h	8d11h	51	PD
3	4d14h	5d16h	26	PD	3	4d23h	B													3	5d14h	7d17h	51	DD	3	7d16h	D			3	4d8h	5d17h	33	PP	3	6d4h	D			3	6d8h	8d22h	62	PD
4	8d14h	D																		4	7d17h	D								4	5d21h	6d16h	19	PD	4	7d7h	D			4	8d11h	D
4	8d14h	B																		4	7d17h	D								4	5d21h	6d20h	23	PP	4	7d7h	9d	41	DD	4	8d11h	9d23h	36	Bd
4	7d0h	D																												4	5d17h	7d18h	49	PD	5	9d	D			4	8d22h	10d21h	47	UU
4	7d0h	9d10h	58	UU																										4	5d17h	7d12h	43	PD	5	9d	D			4	8d22h	D
4	5d15h	B																												5	6d16h	D								5	10d21h	U
4	5d15h	D																												5	6d16h	8d16h	48	PP						5	10d21h	U
4	5d16h	7d9h	41	PP																										5	6d20h	7d22h	26	DD
4	5d16h	D																												5	6d20h	8d3h	31	Bd
5	9d10h	U																												5	7d18h	10d2h	56	UU
5	9d10h	U																												5	7d18h	D
5	7d9h	9d22h	61	UU																										5	7d12h	9d5h	41	Bd
5	7d9h	9d22h	61	UU																										5	7d12h	D
6	9d22h	U																												6	8d16h	10d15h	47	UU
6	9d22h	U																												6	8d16h	9d23h	31	UU
6	9d22h	U																												6	7d22h	D
6	9d22h	U																												6	7d22h	D
																														6	10d2h	U
																														6	10d2h	U
																														7	10d15h	U
																														7	10d15h	U
																														7	9d23h	U
																														7	9d23h	U
[truncated: 210 more columns]
